# Supplementary material for: A Composite Analysis of Flowering Time Regulation in Lettuce
Source: Front Plant Sci. 2021 Mar 8;12:632708. doi: 10.3389/fpls.2021.632708 (PMC7982828; doi:10.3389/fpls.2021.632708)
Supplement: Supplementary Table 1 — Parental lines and generation of 11 mapping populations, the number of lines, the type and number of markers, mapping software, and parameters used in the analysis, and time and location of 52 experiments reported in the review. [file Data_Sheet_1.xlsx]

## Sheet: Supplementary Table1
Study Type	Maternal Parent Name	Maternal Parent Type	Paternal Parent Name	Paternal Parent Type	Population type	Number of lines	Marker type	Number of markers	Mapping software	How the QTL interval was determined	Phenotype	Phenoyping method	Location	Time	Publication Status	Publication if published
QTL Mapping	Salinas	Crisphead	US96UC23	L. serriola	RIL8	97	Est-based (192) + SRR (48) + AFLP (238) & Lettuce GeneChip (3696)	478 & 3696	QTL Cartographer 2.0, cim	p < 0.05, 1,000 permutations	Bolting, Flowering	Developmental stage by 96 days after planting; days to first flower	Field, Davis, California	Spring 2002	Dissertation & Unpublished	Lavelle, 2009 & Truco, unpublished
							Est-based (192) + SRR (48) + AFLP (238)	478				Developmental stage at harvest; days to first flower	Field, Salinas, California	Summer 2003	Dissertation	Lavelle, 2009
							Est-based (192) + SRR (48) + AFLP (238) & Lettuce GeneChip (3696)	478 & 3696				Developmental stage by 98 days after planting; days to first flower		Spring 2004	Dissertation & Unpublished	Lavelle, 2009 & Truco, unpublished
					RIL9	114	AFLP	1513	QTL Cartographer 2.5.008, cim	1 LOD	Flowering	Days to first flower	Greenhouse, 18hr light/6hr dark	November 2007 - August 2008	Published	Hartman et al., 2013a
					RIL8	97	lettuce GeneChip	3696	QTL Cartographer 2.0, cim	p < 0.05, 1,000 permutations	Bolting, Flowering	Developmental stage by 93 days after planting; days to first flower	Field, Davis, California	Spring 2009	Unpublished	Truco, unpublished
					RIL9	98	AFLP	1513	QTL Cartographer 2.5.008, cim	1 LOD	Flowering	Days to first flower	Field, Sijbekarspel, the Netherlands	April 2010 - October 2010	Published	Hartman et al., 2012
													Field, Wagneningen, the Netherlands	April 2010 - October 2010
					RIL7	149	lettuce GeneChip	3696	ICIM & R/qtl, cim	p < 0.05, 1,000 permutations	Bolting, Flowering	Days to bolting; days to first flower	Field, Santiago, Chile	July 2011 - April 2012	In preparation	Niroula et al., in preparation
											Flowering	Days to first flower	Greenhouse, Yuma. Arizona	2003
													Field, Davis, California	2005
													Field, Salinas, California	2007
	Dynamite	Butterhead	Eys	L. serriola	BC1S1	98	SNP	347	QTL Cartographer 2.5.008, cim	1 LOD	Flowering	Days to first flower	Field, Sijbekarspel, the Netherlands	April 2010 - October 2010	Published	Hartman et al., 2013b
													Field, Wagneningen, the Netherlands	April 2010 - October 2010
	Emperor	Crisphead	El Dorado	Crisphead	RIL7	152	SNP	449	WinQTL Cartographer, cim	p < 0.05, 1,000 permutations	Bolting	Stem length at harvest	Field, Saint-Jean-sur-Richelieu (SJsR), Canada	May 2008 - July 2008	Published	Jenni et al., 2013
														June 2008 - August 2008
														May 2009 - July 2009
														June 2009 - August 2009
	PI251246	Oilseed	Salinas	Crisphead	RIL6	121	AFLP (13) + SPP (311) + SNP (64)	388	ICIM & R/qtl, cim	1.5 LOD	Flowering	Days to first flower	Field, Davis, California	April 2011 - June 2011	In preparation	Niroula et al., in preparation
													Greenhouse, Low Temperature (22C)	April 2012 - June 2012
													Greenhouse, High Temperature (32C)	May 2012 - July 2012
													Field, Salinas, California	March 2013 - July 2013
													Greenhouse, De Lier, The Netherlands	April 2012 - June 2012	Dissertation	Niroula, 2017
						141	SNP	4671	R/qtl, interval mapping	95% Bayesian credibility interval	Bolting, Flowering	Days to visible stem elongation; days to display of open flowers	Field, Yuma, Arizona	September 2012	In preparation	You et al., in preparation
														September 2013
													Field, Pomona, California	April 2013
														March 2015
													Field, Salinas, California	July 2013
														July 2014
	VI185	Crisphead	ShinanoGreen	Crisphead	F2	96	RAD-tag	840	R/qtl, cim	p < 0.01, 10,000 permutations	Bolting	Days to seed collection date	Field, Shiojiri City, Nagano prefecture, Japan	2013-2016 and 2018	Published	Seki et al., 2020
	Reine des Glaces	Batavia	Eruption	Latin	RIL6	162	SNP	610	R/qtl, cim	1.5 LOD	Bolting	Developmental stage near end of experiment	Field, Salinas, California	Spring 2016	Published	Mamo et al., 2019
														Summer 2016
														Spring 2017
	Salinas	Crisphead	PI171674	Romaine	F2	99	SNP	1651	QTL Cartographer 2.5.011, cim	p < 0.05, 1,000 permutations	Flowering	Days to first flower	Greenhouse, Salinas, California	August 2014	Published	Sandoya et al., 2020
														January 2016
	PI171674	Romaine	PI204707	Leafy	F2	99	SNP	1311	QTL Cartographer 2.5.011, cim	p < 0.05, 1,000 permutations	Flowering	Days to first flower	Greenhouse, Salinas, California	January 2013
														October 2013
	Arminian	L. serriola	PI251246	Oilseed	RIL6	136	SNP	3791	QTL Cartographer 2.5.011, cim	p < 0.05, 1,000 permutations	Flowering	Days to first flower	Greenhouse, Davis, California	March 2014
													Greenhouse, Salinas, California	March 2015
						236	SNP	2677	R/qtl, cim	1.5 LOD	Flowering	Days to first flower	Field, Davis, California	May 2019	In preparation	Han et al., in preparation
													Field, Salinas, California	June 2019
													Field, Holtville, California	November 2019
													Greenhouse, Davis, California	December 2019
	Diplomat	Crisphead	Margarita	Butterhead	RIL9 or greater	146	SNP	2508	R/qtl, interval mapping	1.5 LOD	Bolting, Flowering	Days to visible stem elongation; days to display of open flowers	Field, Pomona, California	April 2013	In preparation	You et al., in preparation
														March 2015
	Cool Guard	Crisphead	Western Red Leaf	Leafy	RIL9 or greater	407	SNP	6996	R/qtl, interval mapping	1.5 LOD	Bolting, Flowering	Days to visible stem elongation; days to display of open flowers	Field, Yuma, Arizona	September 2012
														September 2013
												Days to visible stem elongation; days to display of open flowers	Field, Pomona, California	April 2013
														March 2015
												Days to visible stem elongation; days to display of open flowers	Field, Salinas, California	July 2013
														July 2014
GWAS	Diversity panel					298	SNP	322	TASSEL, Q + K MLM	p < 0.01, 10,000 permutation	Bolting, Flowering	Days to rachis was 10cm; days to first flower	Field, Central Ferry, Washington	June 2011 - November 2011 & June 2012 - November 2012	Published	Kwon et al., 2013
	Diversity panel					493	SNP	4615	TASSEL, K GLM + CMLM	p < 0.05, Bonferroni correction	Bolting	Developmental stage at harvest	Field, Salinas, California	August 2016	Published	Sthapit Kandel et al., 2020
														June 2017
													Field, Marina, California	April 2017
													Field, Gonzales, California	August 2017
														April 2019

## Sheet: Supplementary Table2
Linkage group/Chromosome	Phenotype	QTL Name (QTL Name in original publication)	Left Boundary (Mb)	Right Boundary (Mb)	Peak (cM)	LOD	p-value	Percent Variance Explained	Flowering time orthologs within*	Population	Publication	Experiment
1	Bolting	qBLT1.1	0	5.5	NA		<0.01	NA	CRY1; CIB4	Diversity Panel 1	Kwon et al., 2013	Central Ferry
		qBLT1.2 ("qBLT1.1")	21.5	34.9	30.7	4.97		8.19	MRG2; MRG1; REF6/JMJ12; MED18; REF6/JMJ12; ICE1/SCRM	Reine des Glaces x Eruption	Mamo et al., 2019	Sum16
		qBLT1.2 ("qBLT1.1")	21.5	34.9	30.7	5.21		9.74	MRG2; MRG1; REF6/JMJ12; MED18; REF6/JMJ12; ICE1/SCRM	Reine des Glaces x Eruption	Mamo et al., 2019	Spr17
		qBLT1.3	182.2	190.2	NA		3.52e-06	5.04	FES1; VOZ1	Diversity Panel 2	Sthapit Kandel et al., 2020	Marina17
	Flowering	qFLT1.1	35.5	45.1	25.7	3.91		9	HTA9; HTA8; HTA11; TPL; HXK1/GIN2; DNF; FVE/MSI4; PRP8/SUS2/EMB33; GA3OX1; GA3OX2; ELF7; PHL; CAD2/RML1/GSH1	Armenian x PI251246	Sandoya et al., 2020	Salinas14
		qFLT1.1	28.7	41.7	23.3	3.5		10.4	HTA9; HTA8; HTA11; TPL; HXK1/GIN2; FVE/MSI4; REF6/JMJ12; PRP8/SUS2/EMB33; GA3OX1; GA3OX2; ELF7; CAD2/RML1/GSH1; REF6/JMJ12; ICE1/SCRM	Diplomat x Margarita	You et al., in preparation	Pomona13
		qFLT1.1	36.6	51.1	38.7	11.43		20.5	TPL; PRP8/SUS2/EMB33; CAD2/RML1/GSH1; HTA9; HTA8; HTA11; GA3OX1; GA3OX2; FVE/MSI4; ELF7; HXK1/GIN2; PHL; DNF; GA2ox4; WRKY34/MSP3; PHYB; PHYC; PHYD; PHYE	Armenian x PI251246	Han et al., in preparation	Davis19W
		qFLT1.2	192.4	204.4	177.7	3.68		7.05	GA2ox8	Armenian x PI251246	Han et al., in preparation	Davis19W
2	Bolting	qBLT2.1	43.9	47.4	21	5.02		6.83		Salinas x US96UC23	Niroula, in preparation	Chile
		qBLT2.2	168	168.9	98	15.29		32.39		Salinas x US96UC23	Niroula, in preparation	Chile
		qBLT2.2 ("qSTL2.2")	156.1	183.5	99	6.2		14.1	*	Emperor x El Dorado	Jenni et al., 2013	SJsR2008May
		qBLT2.2 ("qSTL2.2")	156.1	183.5	99	7.1		14.3	*	Emperor x El Dorado	Jenni et al., 2013	SJsR2008June
		qBLT2.2 ("qSTL2.2")	156.1	183.5	99	5.3		11.2	*	Emperor x El Dorado	Jenni et al., 2013	SJsR2009May
		qBLT2.2 ("qSTL2.2")	156.1	183.5	104	7		14.4	*	Emperor x El Dorado	Jenni et al., 2013	SJsR2009June
		qBLT2.2 ("S03-Bolting")	NA	NA	97		<0.01	NA	*	Salinas x US96UC23	Lavelle, 2009	Salinas03
		qBLT2.2	169.3	174.5	101.3	3.84		5.25	FLM/MAF1/AGL27; FLC/AGL25/FLF; MAF2/AGL31; MAF3/AGL70; MAF4/AGL69; MAF5/AGL68; BAF60/CHC1; LWD1/ATAN11; LWD2; UBP13; UBP12	Salinas x US96UC23	Truco, unpublished	Davis09
		qBLT2.3 ("qSTL2.1")	17.4	21.4	9.5	4.6		7.8		Emperor x El Dorado	Jenni et al., 2013	SJsR2008May
		qBLT2.3 ("qSTL2.1")	12.6	60.1	13	3.8		7.8	*	Emperor x El Dorado	Jenni et al., 2013	SJsR2008June
		qBLT2.3	12.6	54.1	17.5	9.44		14.66	*	Salinas x US96UC23	Truco, unpublished	Davis09
		qBLT2.3	4.7	65.7	83.3	3.4		10.8	*	PI251246 x Salinas	You et al., in preparation	Pomona15
		qBLT2.4 ("qSTL2.3")	186.2	204.9	139	3.2		5.2	PRR7; PRR3; LIF2; CBP20; ELF6; PRR7; PRR3; NF-YB1/HAP3A; TOE1/RAP2.7; TOE3; NF-YB1/HAP3A	Emperor x El Dorado	Jenni et al., 2013	SJsR2009May
		qBLT2.4 ("qSTL2.3")	201.3	202.9	138	3.2		6.1		Emperor x El Dorado	Jenni et al., 2013	SJsR2009June
	Flowering	qFLT2.1	38.2	44.2	20	10.23		30.42	FT; TSF	Salinas x US96UC23	Niroula, in preparation	Chile, Salinas, Davis
		qFLT2.1	31.5	69.6	118.3	4		5	*	Cool Guard x Western Red Leaf	You et al., in preparation	Pomona13
		qFLT2.1	30.7	49.4	118.1	4.2		7.9	FT; TSF	Cool Guard x Western Red Leaf	You et al., in preparation	Pomona15
		qFLT2.1	36.5	46.1	90.7	9.9		34.6	FT; TSF	PI251246 x Salinas	You et al., in preparation	Yuma13
		qFLT2.1	35.8	46.1	78.9	6.2		22.5	FT; TSF	PI251246 x Salinas	You et al., in preparation	Yuma12
		qFLT2.1	40	46.9	96	5.1		21.7		PI251246 x Salinas	You et al., in preparation	Pomona15
		qFLT2.2	166.1	168.7	97	8.05		13.3	UBC1; UBC2; CDF3; CDF2; CUL3A; SSRP1/HMG/NFD; AP1; FUL/AGL8	Salinas x US96UC23	Niroula, in preparation	Chile, Salinas, Davis
		qFLT2.5	175	188.6	90.8	3.55		7	FTIP1; PRR7; PRR3; ATJ3; NF-YA1/HAP2B; RRP6L1; RRP6L2; CBP20; NF-YB1/HAP3A; ATJ3; TOE1/RAP2.7; TOE3; UBP13; UBP12; UBP13; UBP12	Armenian x PI251246	Sandoya et al., 2020	Salinas14
		qFLT2.1 ("qFLT2.1")	35	39.6	53		8.5e-05	10.6	FT; TSF	PI251246 x Salinas	Niroula, in preparation	GH22C
		qFLT2.1 ("qFLT2.1")	35	39.6	53		5.54e-07	12.6	FT; TSF	PI251246 x Salinas	Niroula, in preparation	Davis15
		qFLT2.1 ("qFLT2.1")	39.6	42.1	56		1.55e-05	18.83		PI251246 x Salinas	Niroula, in preparation	Salinas
		qFLT2.2	147.6	178.5	97.7	10.7		19.2	*	Salinas x US96UC23	Lavelle, 2009; Truco, unpublished	Salinas04
		qFLT2.2	156.1	178.5	101.3	8.65		18.9	*	Salinas x US96UC23	Lavelle, 2009; Truco, unpublished	Davis02
		qFLT2.2 ("2S04-dayflower")	NA	NA	97		<0.01	NA	*	Salinas x US96UC23	Lavelle, 2009	Salinas04
		qFLT2.2 ("D02-DayFlower")	NA	NA	95		<0.01	NA	*	Salinas x US96UC23	Lavelle, 2009	Davis02
		qFLT2.2	162.8	175	134.6	19.3		28.74	CO; AKIN10/SNRK1.1; AP1; FUL/AGL8; CDF3; CDF2; CUL3A; UBC1; UBC2; SSRP1/HMG/NFD; UBP13; UBP12; BAF60/CHC1; FLM/MAF1/AGL27; FLC/AGL25/FLF; MAF2/AGL31; MAF3/AGL70; MAF4/AGL69; MAF5/AGL68; LWD1/ATAN11; LWD2	Armenian x PI251246	Han et al., in preparation	Holtville19
		qFLT2.2	157.4	180.4	133.7	7.65		3.93	AP2; CO; AKIN10/SNRK1.1; AP1; FUL/AGL8; CDF3; CDF2; CUL3A; UBC1; UBC2; SSRP1/HMG/NFD; UBP13; UBP12; BAF60/CHC1; FLM/MAF1/AGL27; FLC/AGL25/FLF; MAF2/AGL31; MAF3/AGL70; MAF4/AGL69; MAF5/AGL68; LWD1/ATAN11; LWD2	Armenian x PI251246	Han et al., in preparation	Davis19W
		qFLT2.3	12.1	38.5	14.7	6.44		11.1	*	Salinas x US96UC23	Lavelle, 2009; Truco, unpublished	Salinas04
		qFLT2.4 ("FLD")	NA	NA	106.8	NA		NA	*	Salinas x US96UC23	Hartman et al., 2013a	Greenhouse
		qFLT2.4 ("FLD")	NA	NA	106.9	5.9		13	*	Salinas x US96UC23	Hartman et al., 2013b	Wagneningen
		qFLT2.6	14.9	62.4	21.6	9.27		15.8	*	Salinas x US96UC23	Truco, unpublished	Davis09
3	Bolting	qBLT3.1	88.2	96.2	NA		1.08e-05	4.58		Diversity Panel 2	Sthapit Kandel et al., 2020	Salinas17
		qBLT3.2	179.5	221.1	NA		1.93e-06	5.35	*	Diversity Panel 2	Sthapit Kandel et al., 2020	Marina17
	Flowering	qFLT3.1	29.7	45.2	21.4	6.22		12	FPF1; VIM1/ORTH2; VIM2; VIM3/ORTH1; ESD4; ELF3; ATH1; VIM1/ORTH2; VIM2; VIM3/ORTH1	Salinas x PI171674	Sandoya et al., 2020	Salinas14
4	Bolting	qBLT4.1	283	296.9	195.3	5.52		10.8	CBP20; FDP/BZIP27; FD	Reine des Glaces x Eruption	Mamo et al., 2019	Spr17
		qBLT4.2	174.2	182.2	NA		6.3e-06	5.17	PUB12	Diversity Panel 2	Sthapit Kandel et al., 2020	Gonzales19
		qBLT4.3	190.9	206.6	NA		3.07e-06	5.77	BRC1/TCP18; HDA5; AP1; FUL/AGL8	Diversity Panel 2	Sthapit Kandel et al., 2020	Marina17
		qBLT4.4	46.2	78.6	25.4	6.2		18	*	Diplomat x Margarita	You et al., in preparation	Pomona15
		qBLT4.5	308.6	362.5	256.2	5.4		6.4	*	Cool Guard x Western Red Leaf	You et al., in preparation	Pomona13
		qBLT4.5	308.6	361.8	240.5	6.9		7.9	*	Cool Guard x Western Red Leaf	You et al., in preparation	Pomona15
		qBLT4.5	348	368.3	256.2	5.2		15.2	*	Cool Guard x Western Red Leaf	You et al., in preparation	Salinas13
		qBLT4.5	272.3	373.6	244.2	3.5		8.7	*	Cool Guard x Western Red Leaf	You et al., in preparation	Salinas14
	Flowering	qFLT4.1_px	242.3	297.5	127.6	4.61		15	*	Armenian x PI251246	Sandoya et al., 2020	Davis15
		qFLT4.1_px	232.9	298.1	127.7	5.48		12	*	Armenian x PI251246	Sandoya et al., 2020	Salinas14
		qFLT4.1	261.7	308.5	168.4	11.08		35	*	Salinas x PI171674	Sandoya et al., 2020	Salinas14
		qFLT4.1 ("qFLT4.1")	271.7	307.6	219		4.3e-07	13.2	*	PI251246 x Salinas	Niroula et al., in preparation	GH32C
		qFLT4.1	275.5	286.9	200	14.06		18.73	FDP/BZIP27; FD	Armenian x PI251246	Han et al., in preparation	Davis19
		qFLT4.1	275.5	311.3	209.9	7.98		12.05	FDP/BZIP27; FD; CBP20; AS1; AT-STUbl4	Armenian x PI251246	Han et al., in preparation	Salinas19
		qFLT4.2	88.5	104.6	61.8	4.82		8	COP1; ADG1/APS1; GLK1/GPRI1; IDD8/NUC; GA2ox8	PI171674 x PI204707	Sandoya et al., 2020	Salinas13Jan
		qFLT4.2	76.5	104.6	59.5	6.11		11	*	PI171674 x PI204707	Sandoya et al., 2020	Salinas13Oct
		qFLT4.2	104.6	114.4	68.3	4.46		9	CPK6; ULT1	Salinas x PI171674	Sandoya et al., 2020	Salinas14
		qFLT4.3	337.1	337.6	191	6.33		20		Salinas x PI171674	Sandoya et al., 2020	Salinas16
		qFLT4.3	275.3	361.8	240.5	3.6		4.5	*	Cool Guard x Western Red Leaf	You et al., in preparation	Pomona13
		qFLT4.3	308.6	356.7	240.5	6		11	*	Cool Guard x Western Red Leaf	You et al., in preparation	Pomona15
		qFLT4.3	348	370.6	256.2	4.5		13.5	*	Cool Guard x Western Red Leaf	You et al., in preparation	Yuma13
		qFLT4.4	33.9	267.7	25	3.1		11.8	*	Diplomat x Margarita	You et al., in preparation	Pomona15
		qFLT4.4	37.1	38.6	17.6	6.84		10.17		Armenian x PI251246	Han et al., in preparation	Holtville19
		qFLT4.5	184.2	204.4	149.3	5.77		9.14	CDF1; HDA5; AP1; FUL/AGL8; BRC1/TCP18	Armenian x PI251246	Han et al., in preparation	Holtville19
5	Bolting	qBLT5.1 ("qSTL5.1")	2.7	18.1	7	6.5		11.2	CPK33; NF-YB3/HAP3C; NF-YB2/HAP3B; RCD1; SRO1; TPL	Emperor x El Dorado	Jenni et al., 2013	SJsR2008June
		qBLT5.1	6.1	25.8	0.9	3.1		3.7	CPK33; FRI; NF-YC4; RCD1; SRO1; TPL; ICE1/SCRM	Cool Guard x Western Red Leaf	You et al., in preparation	Pomona13
		qBLT5.2 ("qSTL5.2")	140.1	144.8	77	3.6		6.5	ATX2; ATX1/SDG27; ESD4	Emperor x El Dorado	Jenni et al., 2013	SJsR2009June
		qBLT5.3 ("qBLT5.1")	228.7	244.9	144	6.31		13.8	GRP7/CCR2; CIB1; SUS4; EBS; SHL1/SHL; AGL17; AGL16	Reine des Glaces x Eruption	Mamo et al., 2019	Sum16
		qBLT5.3 ("qBLT5.1")	228.7	243.7	142.5	5.86		12.05	GRP7/CCR2; CIB1; SUS4; EBS; SHL1/SHL; AGL17; AGL16	Reine des Glaces x Eruption	Mamo et al., 2019	Spr17
		qBLT5.3	199.2	253.4	160.4	4.4		13.3	*	Diplomat x Margarita	You et al., in preparation	Pomona15
		qBLT5.4	244.5	256.3	133.89	6.39		28.68	GA2ox2; GA2ox1; GA2ox3; COL9; SPA4; SPA3; NF-YB3/HAP3C; NF-YB2/HAP3B; COP1	VI185 x Shinano Green	Seki et al., 2020	Shiojiri
		qBLT5.5	184.5	192.5	NA		1.83e-06	4.86	DET1/FUS2	Diversity Panel 2	Sthapit Kandel et al., 2020	Salinas17
		qBLT5.6	158.1	166.1	NA		1.49e-06	6.25	GIS5/EMB2780	Diversity Panel 2	Sthapit Kandel et al., 2020	Salinas16
	Flowering	qFLT5.1 ("S04-dayflower")	NA	NA	86		<0.01	NA	*	Salinas x US96UC23	Lavelle, 2009	Salinas04
		qFLT5.2	253.7	264.1	NA		<0.01	NA	SPA4; SPA3; HXK1/GIN2; GA3OX1; GA3OX2; HTA9; HTA8; HTA11	Diversity Panel 1	Kwon et al., 2013	Central Ferry
		qFLT5.3	320.6	339.1	171.9	4.35		9	AtNDX; LATE; GID1A; GID1B; GID1C; FLK; SDG7/ASSH3; HTA9; HTA8; HTA11	Armenian x PI251246	Sandoya et al., 2020	Salinas14
		qFLT5.4	6.1	18.5	2	3.2		4	CPK33; RCD1; SRO1; TPL	Cool Guard x Western Red Leaf	You et al., in preparation	Pomona15
6	Bolting	qBLT6.1	167.1	167.2	124	6.87		14.34		Salinas x US96UC23	Niroula, in preparation	Chile
		qBLT6.1	165	178.5	131.4	6.55		9.83	GI; PHP/CDC73; AGL17; AGL16; SVP; AGL24	Salinas x US96UC23	Truco, unpublished	Davis09
		qBLT6.1	167.1	169.1	55	15.9		17.7		Cool Guard x Western Red Leaf	You et al., in preparation	Pomona13
		qBLT6.1	163.3	169.1	55	11		12.3	GI	Cool Guard x Western Red Leaf	You et al., in preparation	Pomona15
		qBLT6.1	157.3	169.1	52	6.7		19	GI	Cool Guard x Western Red Leaf	You et al., in preparation	Salinas13
		qBLT6.1	161	169.1	54	6.6		15.5	GI	Cool Guard x Western Red Leaf	You et al., in preparation	Salinas14
		qBLT6.1	158.1	169.1	55	4.5		12.2068	GI	Cool Guard x Western Red Leaf	You et al., in preparation	Yuma13
		qBLT6.5	171.1	190.8	94.9	5.7		17.9	EFS/SDG8; AGL17; AGL16; SVP; AGL24	PI251246 x Salinas	You et al., in preparation	Salinas14
		qBLT6.5	171.1	190.8	94.9	4.1		13.6	EFS/SDG8; AGL17; AGL16; SVP; AGL24	PI251246 x Salinas	You et al., in preparation	Salinas13
		qBLT6.5	171.1	179.1	93.4	5.3		13.2933	AGL17; AGL16; SVP; AGL24	PI251246 x Salinas	You et al., in preparation	Pomona15
		qBLT6.5	171.1	187	95	5.1		18.1942	EFS/SDG8; AGL17; AGL16; SVP; AGL24	PI251246 x Salinas	You et al., in preparation	Yuma13
		qBLT6.5	167	190.8	93	3.3		13	*	PI251246 x Salinas	You et al., in preparation	Yuma12
		qBLT6.2 ("S03-bolting")	NA	NA	12	NA	<0.01	NA	*	Salinas x US96UC23	Lavelle, 2009	Salinas03
		qBLT6.2 ("S04-days_to_bolt")	NA	NA	13	NA	<0.01	NA	*	Salinas x US96UC23	Lavelle, 2009	Salinas04
		qBLT6.3	4.7	12.7	NA		7.7e-06	5.61	AHL22; FTIP1	Diversity Panel 2	Sthapit Kandel et al., 2020	Salinas16
		qBLT6.4	10.7	18.7	NA		3.7e-08	7.38	SPT16; ELF3; AHL22	Diversity Panel 2	Sthapit Kandel et al., 2020	Gonzales17
	Flowering	qFLT6.1 ("FLD")	157.3	178.5	89.6	8		27.3	*	Dynamite x Eys	Hartman et al., 2013b	Wagneningen
		qFLT6.1 ("FLD")	157.9	178.5	92.7	4.5		13	*	Dynamite x Eys	Hartman et al., 2013b	Sijbekarspel
		qFLT6.1	165	193.1	131.3			11.1	*	Salinas x US96UC23	Truco, unpublished	Davis09
		qFLT6.1	173.2	174	129	4.42		15.21	SVP; AGL24	Salinas x US96UC23	Niroula, in preparation	Chile
		qFLT6.1	167.1	169.1	55	30.9		33		Cool Guard x Western Red Leaf	You et al., in preparation	Pomona13
		qFLT6.1	165.3	169.1	55	15.3		25.9	GI	Cool Guard x Western Red Leaf	You et al., in preparation	Pomona15
		qFLT6.1	163.3	169.1	53.3	6.7		28.5	GI	Cool Guard x Western Red Leaf	You et al., in preparation	Yuma12
		qFLT6.1	158.8	169.1	52	14		36.3	GI	Cool Guard x Western Red Leaf	You et al., in preparation	Yuma13
		qFLT6.2 ("D02-DayFlower")	NA	NA	13	NA	<0.01	NA	*	Salinas x US96UC23	Lavelle, 2009	Davis02
		qFLT6.3	171.1	183.9	94	4.3		18.6	EFS/SDG8; AGL17; AGL16; SVP; AGL24	PI251246 x Salinas	You et al., in preparation	Pomona15
		qFLT6.3	171.1	183.9	95	3.5		14	EFS/SDG8; AGL17; AGL16; SVP; AGL24	PI251246 x Salinas	You et al., in preparation	Yuma13
7	Bolting	qBLT7.1	163.3	173.7	NA		<0.01	NA	HLP1; GA2ox2; GA2ox1; GA2ox3; COL9; ADG1/APS1; TPS1	Diversity Panel 1	Kwon et al., 2013	Central Ferry
		qBLT7.1	165	167.2	122	7.09		12.51	HLP1; COL9; ADG1/APS1	Salinas x US96UC23	Niroula, in preparation	Chile
		qBLT7.1	157.9	165.9	NA		4.32e-10	10.75	HLP1; COL9; EBS; SHL1/SHL	Diversity Panel 2	Sthapit Kandel et al., 2020	Marina17
		qBLT7.1	157.9	165.9	NA		1.26e-14	16.33	HLP1; COL9; EBS; SHL1/SHL	Diversity Panel 2	Sthapit Kandel et al., 2020	Salinas17
		qBLT7.1	157.9	168.2	NA		4.81e-11	11.24	HLP1; COL9; ADG1/APS1; EBS; SHL1/SHL	Diversity Panel 2	Sthapit Kandel et al., 2020	Gonzales17
		qBLT7.1	157.9	165.9	NA		2.43e-16	17.05	HLP1; COL9; EBS; SHL1/SHL	Diversity Panel 2	Sthapit Kandel et al., 2020	Gonzales19
		qBLT7.1	152.9	174	121.8	20.98		41.02	*	Salinas x US96UC23	Truco, unpublished	Davis09
		qBLT7.2	128.9	136.9	NA		<0.01	NA	MSI1	Diversity Panel 1	Kwon et al., 2013	Central Ferry
		qBLT7.3 ("qSTL7.1")	55.3	68.3	40	3.8		7.8	EFM	Emperor x El Dorado	Jenni et al., 2013	SJsR2009May
		qBLT7.3 ("qSTL7.1")	55.3	81.8	40	4.3		7.1	*	Emperor x El Dorado	Jenni et al., 2013	SJsR2009June
		qBLT7.3	40.9	81.4	41	2.9		11.6	*	PI251246 x Salinas	You et al., in preparation	Yuma12
		qBLT7.4	2.6	17.7	5.4	3.7		11.6	LRB1; LRB2/POB1; BRM/CHR2; GA20ox1; GA20ox2; SOC1/AGL20; XAL2/AGL14; AGL19	PI251246 x Salinas	You et al., in preparation	Pomona15
		qBLT7.5	160.4	169.1	78	6.2		21.1	HLP1; COL9; ADG1/APS1	PI251246 x Salinas	You et al., in preparation	Salinas14
		qBLT7.5	156.3	179	79	5.2		16.8	*	PI251246 x Salinas	You et al., in preparation	Salinas13
		qBLT7.5	156.3	195.1	78	4.1		13.1	*	PI251246 x Salinas	You et al., in preparation	Pomona13
	Flowering	qFLT7.1	165	170.5	128		2.9e-06	11.2	HLP1; GA2ox2; GA2ox1; GA2ox3; COL9; ADG1/APS1	PI251246 x Salinas	Niroula, in preparation	GH32C
		qFLT7.1	170.5	177.5	127		9.33e-15	39.6	SPA4; SPA3; TPS1	PI251246 x Salinas	Niroula, in preparation	GH22C
		qFLT7.1	165	170.5	128		<2E-16	51.7	HLP1; GA2ox2; GA2ox1; GA2ox3; COL9; ADG1/APS1	PI251246 x Salinas	Niroula, in preparation	Davis
		qFLT7.1	165	170.5	127		7.64e-11	30.23	HLP1; GA2ox2; GA2ox1; GA2ox3; COL9; ADG1/APS1	PI251246 x Salinas	Niroula, in preparation	Salinas
		qFLT7.1	164.1	165.1	121	5.99		17.68		Salinas x US96UC23	Niroula, in preparation	Chile, Salinas, Davis
		qFLT7.1	152.3	174.1	121.8	19.77		41.6	*	Salinas x US96UC23	Truco, unpublished	Davis09
		qFLT7.1	163.3	173.7	NA		<0.01	NA	HLP1; GA2ox2; GA2ox1; GA2ox3; COL9; ADG1/APS1; TPS1	Diversity Panel 1	Kwon et al., 2013	Central Ferry
		qFLT7.1 ("2S04-dayflower")	152.3	174.1	121.7	12.31		22.6	*	Salinas x US96UC23	Lavelle, 2009; Truco, unpublished	Salinas04
		qFLT7.1 ("D02-DayFlower")	162.2	167.5	121.8	6.41		13.5	HLP1; COL9; ADG1/APS1	Salinas x US96UC23	Lavelle, 2009; Truco, unpublished	Davis02
		qFLT7.1	143.2	176	134.2	28.42		46	*	PI171674 x PI204707	Sandoya et al., 2020	Salinas13Jan
		qFLT7.1	143.2	176	134.2	20.24		62	*	PI171674 x PI204707	Sandoya et al., 2020	Salinas13Oct
		qFLT7.1	160.4	169.1	78	9.9		32	HLP1; COL9; ADG1/APS1	PI251246 x Salinas	You et al., in preparation	Pomona13
		qFLT7.2 ("FLD")	NA	NA	19.2	NA		NA	*	Salinas x US96UC23	Hartman et al., 2013a	Greenhouse
		qFLT7.2 ("FLD")	NA	NA	18.4	14.6		42.9	*	Salinas x US96UC23	Hartman et al., 2013b	Sijbekarspel
		qFLT7.2 ("FLD")	NA	NA	19.9	15.9		48	*	Salinas x US96UC23	Hartman et al., 2013b	Wagneningen
		qFLT7.3 ("FLD")	7.4	36.9	6.3	6		19	*	Dynamite x Eys	Hartman et al., 2013b	Sijbekarspel
		qFLT7.3 ("FLD")	7.4	32.5	3.1	3.1		8.8	*	Dynamite x Eys	Hartman et al., 2013b	Wagneningen
		qFLT7.3	2.6	174	9.6	3.8		14.9	*	PI251246 x Salinas	You et al., in preparation	Salinas13
		qFLT7.3	22	31.3	20.6	5.12		4.55	WRKY34/MSP3; VOZ1	Armenian x PI251246	Han et al., in preparation	Davis19
		qFLT7.4	36.6	51.8	26	5.49		14	VIP3/SKI8; CUL4; JMJ15/MEE27; JMJ14/PKDM7B/JMJ4; PHYB; PHYD; PHYE; TFL2/LHP1; PHYB; PHYD; PHYE; FVE/MSI4	Salinas x PI171674	Sandoya et al., 2020	Salinas14
		qFLT7.5	2.4	33.3	1	4.6		16.8	*	Diplomat x Margarita	You et al., in preparation	Pomona15
		qFLT7.5	2.4	17.3	1.2	3.3		10.2	LRB1; LRB2/POB1; BRM/CHR2; GA20ox1; GA20ox2; SOC1/AGL20; XAL2/AGL14; AGL19	Cool Guard x Western Red Leaf	You et al., in preparation	Yuma13
8	Bolting	qBLT8.1 ("qSTL8.1")	133	148.8	14 (8c)	5.8		11.3	VIL1/VRN5; HTA9; HTA8; HTA11	Emperor x El Dorado	Jenni et al., 2013	SJsR2008May
		qBLT8.1 ("qSTL8.1")	133	145.4	3 (8c)	4.4		8.6	VIL1/VRN5; HTA9; HTA8; HTA11	Emperor x El Dorado	Jenni et al., 2013	SJsR2008June
		qBLT8.1 ("qSTL8.1")	137.8	166.1	15 (8c)	5.5		11.8	*	Emperor x El Dorado	Jenni et al., 2013	SJsR2009May
		qBLT8.1 ("qSTL8.1")	133	148.8	8 (8c)	5.7		11.3	VIL1/VRN5; HTA9; HTA8; HTA11	Emperor x El Dorado	Jenni et al., 2013	SJsR2009June
		qBLT8.1	129.8	137.4	92.8	6		6.9	VIL1/VRN5; PUB12; HTA9; HTA8; HTA11	Cool Guard x Western Red Leaf	You et al., in preparation	Pomona15
		qBLT8.2	52.4	60.4	NA		1.19e-08	8.52		Diversity Panel 2	Sthapit Kandel et al., 2020	Marina17
		qBLT8.3	73.8	81.8	NA		1.19e-08	8.52	LD; AtNDX; UBC1; UBC2	Diversity Panel 2	Sthapit Kandel et al., 2020	Marina17
		qBLT8.3	74	82	NA		2.55e-06	5.98	LD; AtNDX; UBC1; UBC2	Diversity Panel 2	Sthapit Kandel et al., 2020	Gonzales19
	Flowering	qFLT8.1 ("FLD")	213.1	218.2	41.5	4		11.9		Dynamite x Eys	Hartman et al., 2013b	Wagneningen
		qFLT8.2 ("FLD")	240	269.7	19.2	5		14.8	*	Dynamite x Eys	Hartman et al., 2013b	Sijbekarspel
		qFLT8.3	72.2	80.6	NA		<0.01	NA	LD; AtNDX; UBC1; UBC2	Diversity Panel 1	Kwon et al., 2013	Central Ferry
		qFLT8.4	114	140.4	92.8	4.6		5.7	*	Cool Guard x Western Red Leaf	You et al., in preparation	Pomona13
		qFLT8.4	126.8	140.4	91	6.6		12.2	VIL1/VRN5; PUB12; HTA9; HTA8; HTA11	Cool Guard x Western Red Leaf	You et al., in preparation	Pomona15
9	Bolting	qBLT9.1	38.6	46.6	NA		2.62e-06	6.14	GI	Diversity Panel 2	Sthapit Kandel et al., 2020	Salinas16
		qBLT9.2	69.9	77.9	NA		4.35e-06	5.54		Diversity Panel 2	Sthapit Kandel et al., 2020	Marina16
	Flowering	qFLT9.1	10.5	12.3	1.1	5.84		19	FLK	Salinas x PI171674	Sandoya et al., 2020	Salinas16
		qFLT9.2	45	57.5	45.5	5.81		6.13	GI; FPF1; CRY1	Armenian x PI251246	Han et al., in preparation	Davis19
		qFLT9.3	27.5	31.8	23.2	4.67		7.35	LUX/PCL1; SPL9; SPL15; FBH3/AKS1/BHLH122; FBH4/AKS3	Armenian x PI251246	Han et al., in preparation	Salinas19
		qFLT9.4	190	204.2	180.8	4.67		6.65	LNK1; MSI1	Armenian x PI251246	Han et al., in preparation	Salinas19
		qFLT9.5	99.3	128.9	101.5	4.18		7.87	PGI1; LNK1	Armenian x PI251246	Han et al., in preparation	Holtville19
*: Only showing information for QTLs smaller than 20Mb in size

## Sheet: Supplementary Table3
Arabidpsis ortholog	Gene Names	GenBank Gene Name	RefSeq Gene Name	Chr	Start	End	Within.a.QTL	Pathway	24-hr Oscillating Expression in vegetative plants under 12L/12D condition	Molecular Analysis
CIB4	Lsat_1_v5_gn_1_681	PLY64103	XP_023746594	1	952429	954166	qBLT1.1	Photoperiodism
CRY1	Lsat_1_v5_gn_1_3881	PLY87741	XP_023760879	1	4371853	4375750	qBLT1.1	Photoperiodism
CSTF64	Lsat_1_v5_gn_1_5420	PLY78108	XP_023728271	1	6378163	6381339		General
BRC1/TCP18	Lsat_1_v5_gn_1_4641	PLY78083	XP_023747680	1	6685359	6685952		Flower development and meristem identity
SUC9	Lsat_1_v5_gn_1_6801	PLY98460	XP_023763361	1	9789332	9792785		Sugar
HAM2/HAG5/HAC11; HAM1	Lsat_1_v5_gn_1_12240	PLY82171	XP_023768213	1	14037611	14041407		General
MYB30	Lsat_1_v5_gn_1_12600	PLY82112	XP_023768174	1	15008743	15010505		General
CDF1	Lsat_1_v5_gn_1_14020	PLY82117	XP_023768170	1	15581463	15582586		Photoperiodism
TOC1	Lsat_1_v5_gn_1_14320	PLY82150	XP_023768159	1	15855187	15858834		Circadian Clock	Yes
VIP4	Lsat_1_v5_gn_1_13541	PLY86842	XP_023762098	1	16423547	16427864		General
AP1; FUL/AGL8	Lsat_1_v5_gn_1_15321	PLY82977	XP_023767094	1	16945282	16950376		Flower development and meristem identity; Flowering time integrator		Chen et al., 2018b
BRC1/TCP18	Lsat_1_v5_gn_1_16061	PLY82940	XP_023767137	1	18445945	18447324		Flower development and meristem identity
MED18	Lsat_1_v5_gn_1_19481	PLY77886	XP_023728549	1	22338233	22339610	qBLT1.2	General
MRG2; MRG1	Lsat_1_v5_gn_1_23200	PLY96348	XP_023746630	1	28229401	28231876	qBLT1.2	General
REF6/JMJ12	Lsat_1_v5_gn_1_28420	PLY73993	XP_023733592	1	32681422	32685387	qBLT1.2; qFLT1.1	General
REF6/JMJ12	Lsat_1_v5_gn_1_28820	PLY73992	XP_023733586	1	32973855	32978571	qBLT1.2; qFLT1.1	General
ICE1/SCRM	Lsat_1_v5_gn_1_32261	PLY79499	XP_023771553	1	34817871	34819920	qBLT1.2; qFLT1.1	Vernalization	Yes
TPL	Lsat_1_v5_gn_1_31280	PLY98541	XP_023761596	1	37794664	37801170	qFLT1.1	Aging; Photoperiodism
PRP8/SUS2/EMB33	Lsat_1_v5_gn_1_34320	PLY98532	XP_023761296	1	38465149	38469048	qFLT1.1	General
CAD2/RML1/GSH1	Lsat_1_v5_gn_1_34361	PLY98602	XP_023761279	1	38481203	38485244	qFLT1.1	General
HTA9; HTA8; HTA11	Lsat_1_v5_gn_1_33720	PLY96690	XP_023761083	1	39196545	39198073	qFLT1.1	General	Yes
GA3OX1; GA3OX2	Lsat_1_v5_gn_1_34061	PLY98574	XP_023760930	1	39619051	39620401	qFLT1.1	Hormones		Fukuda et al., 2009
FVE/MSI4	Lsat_1_v5_gn_1_36061	PLY94634	XP_023751692	1	40663433	40666732	qFLT1.1	General
ELF7	Lsat_1_v5_gn_1_36740	PLY94653	XP_023751730	1	41328237	41331594	qFLT1.1	General
HXK1/GIN2	Lsat_1_v5_gn_1_36821	PLY94671	XP_023751733	1	41373139	41377402	qFLT1.1	Sugar	Yes
PHL	Lsat_1_v5_gn_1_37801	PLY97235	XP_023734503	1	43986674	43990252	qFLT1.1	Photoperiodism
DNF	Lsat_1_v5_gn_1_39341	PLY98695	XP_023760231	1	45095096	45096155	qFLT1.1	Photoperiodism
GA2ox4	Lsat_1_v5_gn_1_40881	PLY87769	XP_023760787	1	46243486	46248920	qFLT1.1	Hormones
WRKY34/MSP3	Lsat_1_v5_gn_1_41240	PLY85760	XP_023736030	1	47481741	47484923	qFLT1.1	Vernalization
PHYB; PHYC; PHYD; PHYE	Lsat_1_v5_gn_1_41100	PLY85746	XP_023763453	1	47653560	47658153	qFLT1.1	Photoperiodism
NF-YB1/HAP3A	Lsat_1_v5_gn_1_53800	PLY83327	XP_023766618	1	63453668	63455840		Photoperiodism
TOE1/RAP2.7; TOE3	Lsat_1_v5_gn_1_53680	PLY83305	XP_023766672	1	63585798	63588904		Aging; Photoperiodism
PIE1	Lsat_1_v5_gn_1_55460	PLY83548	XP_023766384	1	65132240	65141387		General
UBP13; UBP12	Lsat_1_v5_gn_1_56460	PLY82321	XP_023768046	1	65951853	65959568		General
MYR2; MYR1	Lsat_1_v5_gn_1_61300	PLY82233	XP_023768128	1	69395330	69397453		Photoperiodism
MYR2; MYR1	Lsat_1_v5_gn_1_61320	PLY82204	XP_023768129	1	69476748	69478860		Photoperiodism
HDA9	Lsat_1_v5_gn_1_62081	PLY70540	XP_023738091	1	71438891	71441744		General
SIZ1	Lsat_1_v5_gn_1_65981	PLY74224	XP_023733270	1	78550937	78556563		General
CIB2	Lsat_1_v5_gn_1_70060	PLY62486	XP_023748688	1	83675451	83678123		Photoperiodism
ASH2R/TRO	Lsat_1_v5_gn_1_77340	PLY95107	XP_023750991	1	93723528	93725290		General
STO	Lsat_1_v5_gn_1_77880	PLY95114	XP_023750998	1	94022152	94023530		Photoperiodism	Yes
CKB4; CKB3	Lsat_1_v5_gn_1_83801	PLY78552	XP_023772768	1	103794103	103805129		Circadian Clock
TFL2/LHP1	Lsat_1_v5_gn_1_89600	PLY81642	XP_023768841	1	111349320	111352638		General
AGL15	Lsat_1_v5_gn_1_102340	PLY98132	XP_023768196	1	141350483	141353977		Photoperiodism
AGL15	Lsat_1_v5_gn_1_102361	PLY98178	XP_023767963	1	141364702	141366272		Photoperiodism
TPS1	Lsat_1_v5_gn_1_112320	PLY87665	XP_023737353	1	168810425	168816317		Sugar
LNK2	Lsat_1_v5_gn_1_114861	PLY75893	XP_023731208	1	171873855	171879850		Circadian Clock
FY	Lsat_1_v5_gn_1_115021	PLY75892	XP_023731198	1	172599247	172608556		General; Flower development and meristem identity; Flowering time integrator
NF-YA4	Lsat_1_v5_gn_1_117081	PLY97302	XP_023734088	1	178103290	178106661		Photoperiodism
VOZ1	Lsat_1_v5_gn_1_120060	PLY85326	XP_023764034	1	186808618	186813407	qBLT1.3	Photoperiodism
FES1	Lsat_1_v5_gn_1_124320	PLY95006	XP_023751191	1	190153133	190157126	qBLT1.3	Vernalization
GA2ox8	Lsat_1_v5_gn_1_122260	PLY97731	XP_023728273	1	201872909	201879647	qFLT1.2	Hormones
SPL4; SPL3; SPL5	Lsat_1_v5_gn_1_128400	PLY85412	XP_023763909	1	205249322	205252950		Aging; Photoperiodism; Hormones
SPL4; SPL3; SPL5	Lsat_1_v5_gn_1_128420	PLY85415	XP_023763911	1	205256686	205259165		Aging; Photoperiodism; Hormones
SPL4; SPL3; SPL5	Lsat_1_v5_gn_1_128440	PLY85414	XP_023763910	1	205263776	205264791		Aging; Photoperiodism; Hormones
EBS; SHL1/SHL	Lsat_1_v5_gn_0_23001	PLY62146	XP_023749122	1	211401877	211404933		Photoperiodism; General
FDP/BZIP27; FD	Lsat_1_v5_gn_2_7721	PLY70954	XP_023737471	2	15648131	15662710	qBLT2.3; qFLT2.3; qFLT2.6	Photoperiodism; General
FT; TSF	Lsat_1_v5_gn_2_17881	PLY88830	XP_023759400	2	39568061	39570403	qBLT2.3; qFLT2.1; qFLT2.6	General; Flowering time integrator; Photoperiodism		Chen et al., 2018a, Chen et al., 2018b, Fukuda et al., 2011, Fukuda et al., 2017
FPA	Lsat_1_v5_gn_2_38600	PLY94706	XP_023751646	2	85789518	85797774		General
VIP5	Lsat_1_v5_gn_2_40361	PLY70294	XP_023738328	2	91607538	91610349		General
NF-YC9/HAP5C; NF-YC3	Lsat_1_v5_gn_2_64201	PLY87450	XP_023761221	2	135736666	135738332		Photoperiodism
GID1A; GID1B; GID1C	Lsat_1_v5_gn_2_65001	PLY80480	XP_023770317	2	135895221	135896639		Hormones
SDG7/ASSH3	Lsat_1_v5_gn_2_67221	PLY80469	XP_023770294	2	136911741	136913191		Vernalization
GAI/RGA2; RGL1; RGA1; RGL2	Lsat_1_v5_gn_2_69481	PLY72532	XP_023735507	2	141361063	141362994		Hormones
SVP; AGL24	Lsat_1_v5_gn_2_70640	PLY72471	XP_023735511	2	142815809	142819947		Flowering time integrator; Flower development and meristem identity
AT-STUbl4	Lsat_1_v5_gn_2_81160	PLY94557	XP_023751952	2	155736757	155738016	qFLT2.2	Photoperiodism
AT-STUbl4	Lsat_1_v5_gn_2_81280	PLY94553	XP_023751926	2	155903648	155905131	qFLT2.2	Photoperiodism
WDR5A	Lsat_1_v5_gn_2_81981	PLY94554	XP_023751878	2	156592830	156594349	qBLT2.2; qFLT2.2	Vernalization
MRG2; MRG1	Lsat_1_v5_gn_2_85480	PLY92636	XP_023754324	2	161375764	161378596	qBLT2.2; qFLT2.2	General
AP2	Lsat_1_v5_gn_2_85920	PLY92637	XP_023754311	2	162079186	162082604	qBLT2.2; qFLT2.2	Flower development and meristem identity; Photoperiodism; Aging
CO	Lsat_1_v5_gn_2_86121	PLY77579	XP_023728982	2	165024096	165026362	qBLT2.2; qFLT2.2	Photoperiodism	Yes
AKIN10/SNRK1.1	Lsat_1_v5_gn_2_89321	PLY79581	XP_023771392	2	166089988	166092374	qBLT2.2; qFLT2.2	Sugar
AP1; FUL/AGL8	Lsat_1_v5_gn_2_90281	PLY79613	XP_023771445	2	166642643	166650683	qBLT2.2; qFLT2.2	Flower development and meristem identity; Flowering time integrator		Chen et al., 2018b
CDF3; CDF2	Lsat_1_v5_gn_2_88380	PLY78452	XP_023772959	2	166972043	166974398	qBLT2.2; qFLT2.2	Photoperiodism
CUL3A	Lsat_1_v5_gn_2_89140	PLY78446	XP_023772953	2	167245916	167250410	qBLT2.2; qFLT2.2	Vernalization
UBC1; UBC2	Lsat_1_v5_gn_2_88820	PLY78424	XP_023772943	2	167719867	167721979	qBLT2.2; qFLT2.2	General	Yes
SSRP1/HMG/NFD	Lsat_1_v5_gn_2_88641	PLY78453	XP_023772932	2	167801144	167805295	qBLT2.2; qFLT2.2	General
UBP13; UBP12	Lsat_1_v5_gn_2_93700	PLY96812	XP_023740307	2	170896973	170899925	qBLT2.2; qFLT2.2	General
BAF60/CHC1	Lsat_1_v5_gn_2_94800	PLY96756	XP_023740958	2	171377392	171379828	qBLT2.2; qFLT2.2	General
FLM/MAF1/AGL27; FLC/AGL25/FLF; MAF2/AGL31; MAF3/AGL70; MAF4/AGL69; MAF5/AGL68	Lsat_1_v5_gn_2_93321	PLY96824	XP_023740833	2	171726265	171738614	qBLT2.2; qFLT2.2	Ambient temperature; Vernalization; Flowering time integrator
LWD1/ATAN11; LWD2	Lsat_1_v5_gn_2_95200	PLY96810	XP_023740507	2	172315720	172316805	qBLT2.2; qFLT2.2	Circadian Clock
NF-YA1/HAP2B	Lsat_1_v5_gn_2_97800	PLY94752	XP_023751500	2	177966902	177970175	qBLT2.2; qFLT2.5; qFLT2.2	Photoperiodism
FTIP1	Lsat_1_v5_gn_2_101101	PLY94817	XP_023751471	2	179128592	179131310	qBLT2.2; qFLT2.5	Photoperiodism
UBP13; UBP12	Lsat_1_v5_gn_2_102201	PLY94802	XP_023751369	2	180243373	180249968	qBLT2.2; qFLT2.5	General
RRP6L1; RRP6L2	Lsat_1_v5_gn_2_103580	PLY94822	XP_023751392	2	180608049	180612286	qBLT2.2; qFLT2.5	General
ATJ3	Lsat_1_v5_gn_2_105960	PLY82527	XP_023767710	2	183537031	183539720	qFLT2.5	General
ATJ3	Lsat_1_v5_gn_2_106121	PLY82472	XP_023767711	2	183694997	183697930	qFLT2.5	General
UBP13; UBP12	Lsat_1_v5_gn_2_107361	PLY82595	XP_023767722	2	183934429	183942896	qFLT2.5	General
CBP20	Lsat_1_v5_gn_2_108860	PLY82501	XP_023767833	2	187111952	187112699	qBLT2.4; qFLT2.5	General
NF-YB1/HAP3A	Lsat_1_v5_gn_2_109681	PLY82531	XP_023767848	2	187998394	187999505	qBLT2.4; qFLT2.5	Photoperiodism
TOE1/RAP2.7; TOE3	Lsat_1_v5_gn_2_109741	PLY82596	XP_023767853	2	188059098	188062088	qBLT2.4; qFLT2.5	Aging; Photoperiodism	Yes
PRR7; PRR3	Lsat_1_v5_gn_2_110060	PLY82541	XP_023767871	2	188246653	188249348	qBLT2.4; qFLT2.5	Circadian Clock
ELF6	Lsat_1_v5_gn_2_112720	PLY73164	XP_023734700	2	191274525	191278988	qBLT2.4	General
NF-YB1/HAP3A	Lsat_1_v5_gn_2_115161	PLY68914	XP_023740214	2	193807386	193809533	qBLT2.4	Photoperiodism
PRR7; PRR3	Lsat_1_v5_gn_2_115441	PLY68925	XP_023740202	2	194159055	194163031	qBLT2.4	Circadian Clock
LIF2	Lsat_1_v5_gn_2_119400	PLY90362	XP_023757238	2	198395168	198398515	qBLT2.4	General
EMF2/CYR1	Lsat_1_v5_gn_2_127041	PLY66072	XP_023743946	2	206755186	206759233		General
ATC; TFL1; BFT	Lsat_1_v5_gn_2_134000	PLY68483	XP_023740779	2	212967535	212968363		Photoperiodism; Flower development and meristem identity; General
AHL22	Lsat_1_v5_gn_3_5261	PLY78986	XP_023772085	3	6625582	6627386		General
SRR1	Lsat_1_v5_gn_3_4941	PLY78987	XP_023743651	3	7090038	7090508		Circadian Clock; Photoperiodism
CKB4; CKB3	Lsat_1_v5_gn_3_15540	PLY89129	XP_023758920	3	20762051	20764904		Circadian Clock
RCD1; SRO1	Lsat_1_v5_gn_3_19200	PLY71971	XP_023736212	3	25798895	25802997		General
ATH1	Lsat_1_v5_gn_3_24340	PLY81841	XP_023768686	3	32470484	32472442	qFLT3.1	Hormones
ESD4	Lsat_1_v5_gn_3_24681	PLY81732	XP_023768648	3	33830756	33833678	qFLT3.1	General
ELF3	Lsat_1_v5_gn_3_25981	PLY77806	XP_023728668	3	35275456	35278819	qFLT3.1	Circadian Clock; Photoperiodism
FPF1	Lsat_1_v5_gn_3_27320	PLY90762	XP_023756683	3	35444312	35445064	qFLT3.1	Hormones
VIM1/ORTH2; VIM2; VIM3/ORTH1	Lsat_1_v5_gn_3_32341	PLY85493	XP_023763835	3	42278872	42282409	qFLT3.1	General
VIM1/ORTH2; VIM2; VIM3/ORTH1	Lsat_1_v5_gn_3_32700	PLY85458	XP_023763836	3	42346842	42350686	qFLT3.1	General
HUA2	Lsat_1_v5_gn_3_35400	PLY71684	XP_023736552	3	45478664	45487979		General
SPL4; SPL3; SPL5	Lsat_1_v5_gn_3_37960	PLY66265	XP_023743676	3	48142702	48145906		Aging; Photoperiodism; Hormones
ULT1	Lsat_1_v5_gn_3_39261	PLY83823	XP_023766013	3	52418762	52420857		Flower development and meristem identity	Yes
OTS2; OTS1/ULP1D	Lsat_1_v5_gn_3_45040	PLY77253	XP_023729402	3	56978622	56980348		General
CSP2/GRP2	Lsat_1_v5_gn_3_46880	PLY71803	XP_023736345	3	58829658	58830816		General
CPK6	Lsat_1_v5_gn_3_48441	PLY68832	XP_023740336	3	61766801	61770880		Photoperiodism
OTS2; OTS1/ULP1D	Lsat_1_v5_gn_3_48100	PLY68812	XP_023740342	3	61925334	61928720		General
CUL3A	Lsat_1_v5_gn_3_52541	PLY75806	XP_023731308	3	67586187	67589237		Vernalization
VIP4	Lsat_1_v5_gn_3_57821	PLY91231	XP_023762098	3	74799121	74800204		General
PFT1/MED25	Lsat_1_v5_gn_3_60001	PLY91258	XP_023756125	3	77349537	77350555		Photoperiodism
SVP; AGL24	Lsat_1_v5_gn_3_62800	PLY80400	XP_023770386	3	80591242	80596926		Flowering time integrator; Flower development and meristem identity		Chen et al., 2018b, Huo et al., 2016
RVE2/CIR1	Lsat_1_v5_gn_3_67100	PLY78248	XP_023773188	3	87951009	87953719		Circadian Clock	Yes
AGL17; AGL16	Lsat_1_v5_gn_3_81820	PLY92683	XP_023754290	3	117258505	117261981		Photoperiodism; General
AP2	Lsat_1_v5_gn_3_89681	PLY70768	XP_023737726	3	133984996	133988582		Flower development and meristem identity; Photoperiodism; Aging
AP1; FUL/AGL8	Lsat_1_v5_gn_3_97021	PLY77427	XP_023729203	3	147841561	147847678		Flower development and meristem identity; Flowering time integrator		Chen et al., 2018a
AKIN10/SNRK1.1	Lsat_1_v5_gn_3_99781	PLY75285	XP_023731955	3	156448003	156451801		Sugar
UBC1; UBC2	Lsat_1_v5_gn_3_102101	PLY99588	XP_023744018	3	164404655	164415782		General
CRY2	Lsat_1_v5_gn_3_120400	PLY72583	XP_023735422	3	200232565	200244198	qBLT3.2	Photoperiodism	Yes
ATJ3	Lsat_1_v5_gn_3_131160	PLY83486	XP_023766484	3	234264724	234270715		General
AHL22	Lsat_1_v5_gn_3_133220	PLY80386	XP_023770416	3	238053871	238055329		General
AGL6	Lsat_1_v5_gn_3_134681	PLY97363	XP_023732929	3	243918817	243923024		General; Vernalization
SOC1/AGL20; XAL2/AGL14; AGL19	Lsat_1_v5_gn_3_134900	PLY97361	XP_023732937	3	244334678	244338291		Flowering time integrator; Flower development and meristem identity; Vernalization
MED12/CCT/CRP	Lsat_1_v5_gn_3_137161	PLY79485	XP_023771596	3	248408539	248418523		General
SPA1	Lsat_1_v5_gn_3_139181	PLY89875	XP_023757900	3	252277331	252282302		Photoperiodism
HDA5	Lsat_1_v5_gn_3_141121	PLY65097	XP_023772395	3	254846329	254850006		General
DCL1	Lsat_1_v5_gn_3_140760	PLY93172	XP_023753673	3	257614311	257622803		General		Huo et al., 2016
LHY; CCA1	Lsat_1_v5_gn_3_140720	PLY93175	XP_023753682	3	257650544	257651061		Circadian Clock; Photoperiodism
HTA9; HTA8; HTA11	Lsat_1_v5_gn_4_2000	PLY67720	XP_023741774	4	1959899	1960321		General
MBD9	Lsat_1_v5_gn_4_6960	PLY72097	XP_023736037	4	10549350	10556536		General
PGM1	Lsat_1_v5_gn_4_13360	PLY67336	XP_023742266	4	18956465	18961497		Sugar
GAI/RGA2; RGL1; RGA1; RGL2	Lsat_1_v5_gn_4_13640	PLY67331	XP_023742265	4	19419127	19421564		Hormones	Yes
PFT1/MED25	Lsat_1_v5_gn_4_19001	PLY64349	XP_023746258	4	26482595	26487182		Photoperiodism
PFT1/MED25	Lsat_1_v5_gn_4_19021	PLY64378	XP_023746259	4	26491171	26493752		Photoperiodism	Yes
PFT1/MED25	Lsat_1_v5_gn_4_19041	PLY64308	XP_023746259	4	26493813	26494419		Photoperiodism
TEM1/EDF1; TEM2/RAV2	Lsat_1_v5_gn_4_19860	PLY64313	XP_023746260	4	27027521	27028868		Photoperiodism; Ambient temperature
WDR5A	Lsat_1_v5_gn_4_28161	PLY94554	XP_023751878	4	40934869	40938198	qFLT4.4	Vernalization
LIF2	Lsat_1_v5_gn_4_31720	PLY99880	XP_023753357	4	46417324	46420078	qBLT4.4; qFLT4.4	General
GA2/ATKS1	Lsat_1_v5_gn_4_30941	PLY77460	XP_023729094	4	48010223	48014189	qBLT4.4; qFLT4.4	Hormones
FTIP1	Lsat_1_v5_gn_4_36401	PLY76156	XP_023749600	4	53153454	53155790	qBLT4.4; qFLT4.4	Photoperiodism
SOC1/AGL20; XAL2/AGL14; AGL19	Lsat_1_v5_gn_4_37340	PLY76173	XP_023730864	4	55087438	55091843	qBLT4.4; qFLT4.4	Flowering time integrator; Flower development and meristem identity; Vernalization
GA20ox1; GA20ox2	Lsat_1_v5_gn_4_37400	PLY76180	XP_023730824	4	55236903	55238272	qBLT4.4; qFLT4.4	Hormones		Fukuda et al., 2009
CKB4; CKB3	Lsat_1_v5_gn_4_40200	PLY70830	XP_023737669	4	58388842	58390789	qBLT4.4; qFLT4.4	Circadian Clock
SRR1	Lsat_1_v5_gn_4_44700	PLY66277	XP_023743651	4	63674552	63675043	qBLT4.4; qFLT4.4	Circadian Clock; Photoperiodism
HUB1	Lsat_1_v5_gn_4_43721	PLY63124	XP_023747803	4	66597111	66603894	qBLT4.4; qFLT4.4	General
FTIP1	Lsat_1_v5_gn_4_46240	PLY69898	XP_023738767	4	67839970	67842255	qBLT4.4; qFLT4.4	Photoperiodism
SSRP1/HMG/NFD	Lsat_1_v5_gn_4_46121	PLY69943	XP_023738793	4	67950558	67954581	qBLT4.4; qFLT4.4	General
CDF4	Lsat_1_v5_gn_4_49661	PLY97094	XP_023736991	4	73150425	73151211	qBLT4.4; qFLT4.4	Photoperiodism
VOZ1	Lsat_1_v5_gn_4_51560	PLY63937	XP_023746823	4	76231883	76234230	qBLT4.4; qFLT4.4	Photoperiodism
SPL4; SPL3; SPL5	Lsat_1_v5_gn_4_52201	PLY63950	XP_023746857	4	77073787	77074202	qBLT4.4; qFLT4.2; qFLT4.4	Aging; Photoperiodism; Hormones		Huo et al., 2016
MED16/SFR6	Lsat_1_v5_gn_4_52460	PLY98080	XP_023768656	4	79540433	79547797	qFLT4.2; qFLT4.4	General
GA2ox8	Lsat_1_v5_gn_4_58800	PLY62326	XP_023748873	4	88719560	88724760	qFLT4.2; qFLT4.4	Hormones
COP1	Lsat_1_v5_gn_4_62980	PLY97213	XP_023735093	4	94909301	94914950	qFLT4.2; qFLT4.4	Photoperiodism
ADG1/APS1	Lsat_1_v5_gn_4_65361	PLY70347	XP_023738174	4	99418939	99421927	qFLT4.2; qFLT4.4	Sugar	Yes
GLK1/GPRI1	Lsat_1_v5_gn_4_65921	PLY70320	XP_023738273	4	101350001	101354339	qFLT4.2; qFLT4.4	General	Yes
IDD8/NUC	Lsat_1_v5_gn_4_66301	PLY70328	XP_023738274	4	101722989	101726225	qFLT4.2; qFLT4.4	Sugar
ULT1	Lsat_1_v5_gn_4_68920	PLY94929	XP_023751311	4	108587990	108590665	qFLT4.2; qFLT4.4	Flower development and meristem identity
CPK6	Lsat_1_v5_gn_4_71301	PLY94980	XP_023747991	4	109109973	109112534	qFLT4.2; qFLT4.4	Photoperiodism
MOS1	Lsat_1_v5_gn_4_75700	PLY85846	XP_023763315	4	120366203	120372694	qFLT4.4	General
LFY	Lsat_1_v5_gn_4_84380	PLY65906	XP_023744034	4	136190245	136192889	qFLT4.4	Flower development and meristem identity; Flowering time integrator		Chen et al., 2018a
TPL	Lsat_1_v5_gn_4_89941	PLY94468	XP_023751977	4	143920758	143928163	qFLT4.4	Aging; Photoperiodism
DNF	Lsat_1_v5_gn_4_90621	PLY83247	XP_023766753	4	147092414	147093277	qFLT4.4	Photoperiodism
FVE/MSI4	Lsat_1_v5_gn_4_95200	PLY89556	XP_023758383	4	158230215	158233746	qFLT4.4	General		Fukuda et al., 2017
ELF7	Lsat_1_v5_gn_4_97461	PLY77268	XP_023729380	4	164127885	164131782	qFLT4.4	General
FTIP1	Lsat_1_v5_gn_4_99581	PLY88769	XP_023759477	4	168413255	168415642	qFLT4.4	Photoperiodism
WRKY34/MSP3	Lsat_1_v5_gn_4_100660	PLY94074	XP_023752486	4	171104600	171107021	qFLT4.4	Vernalization
PUB12	Lsat_1_v5_gn_4_106021	PLY73442	XP_023747775	4	179466865	179467362	qBLT4.2; qFLT4.4	General		Liu et al., 2018b
MYB30	Lsat_1_v5_gn_4_108080	PLY68738	XP_023740421	4	186087026	186088731	qFLT4.4	General
SVP; AGL24	Lsat_1_v5_gn_4_108241	PLY76773	XP_023730036	4	187394609	187414824	qFLT4.4	Flowering time integrator; Flower development and meristem identity
CDF1	Lsat_1_v5_gn_4_108141	PLY76792	XP_023730031	4	188811018	188812367	qFLT4.4	Photoperiodism	Yes
HDA5	Lsat_1_v5_gn_4_111000	PLY93009	XP_023753888	4	193057615	193061372	qBLT4.3; qFLT4.4; qFLT4.5	General
AP1; FUL/AGL8	Lsat_1_v5_gn_4_114440	PLY85115	XP_023764284	4	195777156	195785008	qBLT4.3; qFLT4.4; qFLT4.5	Flower development and meristem identity; Flowering time integrator
BRC1/TCP18	Lsat_1_v5_gn_4_112280	PLY63252	XP_023747679	4	200212199	200213983	qBLT4.3; qFLT4.4; qFLT4.5	Flower development and meristem identity
AFR2; AFR1	Lsat_1_v5_gn_4_122180	PLY85716	XP_023763498	4	216777246	216780818	qFLT4.4; qFLT4.5	Photoperiodism
FBH1; FBH2	Lsat_1_v5_gn_4_135821	PLY92980	XP_023753940	4	259747202	259749698	qFLT4.1; qFLT4.4	Photoperiodism
FLK	Lsat_1_v5_gn_4_138841	PLY93877	XP_023752687	4	270259656	270261923	qFLT4.1	General
FDP/BZIP27; FD	Lsat_1_v5_gn_4_145080	PLY96902	XP_023739549	4	285351792	285354169	qBLT4.1; qBLT4.5; qFLT4.1; qFLT4.3	Photoperiodism; General		Chen et al., 2018b
CBP20	Lsat_1_v5_gn_4_146681	PLY83184	XP_023766819	4	288611150	288611630	qBLT4.1; qBLT4.5; qFLT4.1; qFLT4.3	General
AS1	Lsat_1_v5_gn_4_153581	PLY93279	XP_023753469	4	302936818	302938219	qBLT4.5; qFLT4.1; qFLT4.3	Photoperiodism
AT-STUbl4	Lsat_1_v5_gn_4_155121	PLY87226	XP_023761554	4	308597465	308599084	qBLT4.5; qFLT4.3	Photoperiodism
MRG2; MRG1	Lsat_1_v5_gn_4_164040	PLY62908	XP_023748128	4	328295686	328298922	qBLT4.5; qFLT4.3	General
AP2	Lsat_1_v5_gn_4_165341	PLY75743	XP_023731384	4	332994741	332999894	qBLT4.5; qFLT4.3	Flower development and meristem identity; Photoperiodism; Aging	Yes
CLF/SDG1	Lsat_1_v5_gn_4_165081	PLY75735	XP_023731408	4	333463297	333470107	qBLT4.5; qFLT4.3	General; Vernalization
AP1; FUL/AGL8	Lsat_1_v5_gn_4_173601	PLY97045	XP_023737692	4	351220684	351230631	qBLT4.5; qFLT4.3	Flower development and meristem identity; Flowering time integrator		Chen et al., 2018b
SUVR5	Lsat_1_v5_gn_4_176280	PLY65817	XP_023744278	4	360011239	360019432	qBLT4.5; qFLT4.3	General
MYB30	Lsat_1_v5_gn_4_178141	PLY89575	XP_023758366	4	365042734	365044217	qBLT4.5; qFLT4.3	General
UBC1; UBC2	Lsat_1_v5_gn_4_177020	PLY89562	XP_023758339	4	366684331	366686080	qBLT4.5; qFLT4.3	General
BAF60/CHC1	Lsat_1_v5_gn_4_185081	PLY97783	XP_023772791	4	375651722	375654220		General
NF-YB3/HAP3C; NF-YB2/HAP3B	Lsat_1_v5_gn_5_1080	PLY93946	XP_023752612	5	2907910	2909470	qBLT5.1	Photoperiodism	Yes
CPK33	Lsat_1_v5_gn_5_3921	PLY72372	XP_023735657	5	6515175	6517965	qBLT5.1; qFLT5.4	Photoperiodism
RCD1; SRO1	Lsat_1_v5_gn_5_5001	PLY80924	XP_023736213	5	10427428	10428576	qBLT5.1; qFLT5.4	General
TPL	Lsat_1_v5_gn_5_8840	PLY86784	XP_023762146	5	15413948	15419502	qBLT5.1; qFLT5.4	Aging; Photoperiodism
FRI	Lsat_1_v5_gn_5_9321	PLY83584	XP_023766318	5	18512694	18514889	qBLT5.1	Vernalization
ICE1/SCRM	Lsat_1_v5_gn_5_10001	PLY98893	XP_023757986	5	20347458	20348709	qBLT5.1	Vernalization
NF-YC4	Lsat_1_v5_gn_5_12561	PLY74716	XP_023732704	5	25102800	25105140	qBLT5.1	Photoperiodism
HDA6/RTS1	Lsat_1_v5_gn_5_15800	PLY68325	XP_023740973	5	31619265	31622468		General
MYB30	Lsat_1_v5_gn_5_19541	PLY66491	XP_023743355	5	40625014	40626951		General
CDF1	Lsat_1_v5_gn_5_19880	PLY87422	XP_023761283	5	41518337	41519773		Photoperiodism
TOC1	Lsat_1_v5_gn_5_21481	PLY85583	XP_023763678	5	44276594	44278811		Circadian Clock
AKIN10/SNRK1.1	Lsat_1_v5_gn_5_21601	PLY85577	XP_023763673	5	44336161	44339811		Sugar
VIP4	Lsat_1_v5_gn_5_23161	PLY66815	XP_023742930	5	45963997	45968993		General
AFR2; AFR1	Lsat_1_v5_gn_5_30060	PLY88390	XP_023760019	5	62739308	62741003		Photoperiodism
HB16/ATHB16	Lsat_1_v5_gn_5_44521	PLY83121	XP_023766913	5	104628188	104629951		Photoperiodism	Yes
FPF1	Lsat_1_v5_gn_5_52601	PLY88861	XP_023759350	5	120089296	120089914		Hormones
FPF1	Lsat_1_v5_gn_5_52340	PLY90014	XP_023757661	5	120555876	120556452		Hormones
FPF1	Lsat_1_v5_gn_5_53461	PLY71977	XP_023736191	5	121021157	121021800		Hormones
PRMT4A	Lsat_1_v5_gn_5_53081	PLY88204	XP_023760245	5	122156535	122161653		General
PFT1/MED25	Lsat_1_v5_gn_5_57541	PLY73292	XP_023746344	5	132645721	132647578		Photoperiodism
UBP26	Lsat_1_v5_gn_5_59280	PLY99098	XP_023755037	5	138687209	138692617		General	Yes
SKB1/PRMT5	Lsat_1_v5_gn_5_59301	PLY99101	XP_023755019	5	138694404	138698639		General
ESD4	Lsat_1_v5_gn_5_62580	PLY66231	XP_023743704	5	142310001	142313130	qBLT5.2	General
ATX2; ATX1/SDG27	Lsat_1_v5_gn_5_63200	PLY77342	XP_023729331	5	144082495	144089018	qBLT5.2	General
GIS5/EMB2780	Lsat_1_v5_gn_5_68921	PLY61953	XP_023749352	5	158660780	158669535	qBLT5.6	General
NF-YC9/HAP5C; NF-YC3	Lsat_1_v5_gn_5_74780	PLY74716	XP_023752109	5	170058991	170061575		Photoperiodism
DET1/FUS2	Lsat_1_v5_gn_5_82200	PLY90030	XP_023757639	5	184816480	184822201	qBLT5.5	General; Photoperiodism	Yes
COL5	Lsat_1_v5_gn_5_86540	PLY96314	XP_023746758	5	193485071	193486743		Photoperiodism
DCL4	Lsat_1_v5_gn_5_90720	PLY70057	XP_023738645	5	201471767	201480373	qBLT5.3	General
TPL	Lsat_1_v5_gn_5_96921	PLY73679	XP_023734072	5	207147780	207154325	qBLT5.3	Aging; Photoperiodism
ARP6/SUF3/ESD1	Lsat_1_v5_gn_5_96421	PLY73630	XP_023734030	5	207582674	207584814	qBLT5.3	General
ATPRMT10	Lsat_1_v5_gn_5_97961	PLY69667	XP_023739123	5	212754219	212756659	qBLT5.3	General
HTA9; HTA8; HTA11	Lsat_1_v5_gn_5_97461	PLY69681	XP_023739137	5	213687588	213689316	qBLT5.3	General
LNK1	Lsat_1_v5_gn_5_107161	PLY95034	XP_023751132	5	227381849	227385318	qBLT5.3	Circadian Clock	Yes
AGL17; AGL16	Lsat_1_v5_gn_5_111041	PLY84763	XP_023764793	5	230657003	230662824	qBLT5.3	Photoperiodism; General
GRP7/CCR2	Lsat_1_v5_gn_5_119120	PLY99614	XP_023741236	5	240704405	240705438	qBLT5.3	General
CIB1	Lsat_1_v5_gn_5_119080	PLY99616	XP_023742122	5	241848030	241850931	qBLT5.3	Photoperiodism
SUS4	Lsat_1_v5_gn_5_119340	PLY99606	XP_023742747	5	242066179	242070133	qBLT5.3	Sugar
EBS; SHL1/SHL	Lsat_1_v5_gn_5_120381	PLY85394	XP_023763949	5	243150018	243151611	qBLT5.3	Photoperiodism; General
COL9	Lsat_1_v5_gn_5_122401	PLY80659	XP_023770056	5	245609274	245612527	qBLT5.3; qBLT5.4	Photoperiodism	Yes
NF-YB3/HAP3C; NF-YB2/HAP3B	Lsat_1_v5_gn_5_122040	PLY80672	XP_023770069	5	246064839	246065814	qBLT5.3; qBLT5.4	Photoperiodism	Yes
COP1	Lsat_1_v5_gn_5_123420	PLY75946	XP_023731094	5	247697481	247701325	qBLT5.3; qBLT5.4	Photoperiodism	Yes
GA2ox2; GA2ox1; GA2ox3	Lsat_1_v5_gn_5_125361	PLY91304	XP_023756028	5	250312779	250314831	qBLT5.3; qBLT5.4	Hormones
SPA4; SPA3	Lsat_1_v5_gn_5_127880	PLY86945	XP_023761728	5	255051433	255054784	qBLT5.4; qFLT5.2	Photoperiodism
HTA9; HTA8; HTA11	Lsat_1_v5_gn_5_132800	PLY87151	XP_023761785	5	257526460	257527489	qFLT5.2	General
GA3OX1; GA3OX2	Lsat_1_v5_gn_5_133201	PLY87152	XP_023761806	5	258676303	258678192	qFLT5.2	Hormones		Fukuda et al., 2009
HXK1/GIN2	Lsat_1_v5_gn_5_134201	PLY86916	XP_023761880	5	261946281	261949840	qFLT5.2	Sugar
SUS4	Lsat_1_v5_gn_5_138920	PLY95344	XP_023750762	5	267637228	267641365		Sugar
SUS4	Lsat_1_v5_gn_5_138880	PLY95342	XP_023750764	5	267666683	267670771		Sugar	Yes
ELF8/VIP6	Lsat_1_v5_gn_5_141221	PLY65661	XP_023744283	5	270801044	270806857		General
HXK1/GIN2	Lsat_1_v5_gn_5_145061	PLY69082	XP_023739914	5	276623867	276628432		Sugar	Yes
TIC	Lsat_1_v5_gn_5_148881	PLY67039	XP_023742575	5	281731072	281738058		Circadian Clock
INO80	Lsat_1_v5_gn_5_160760	PLY67915	XP_023741477	5	299544934	299552037		General	Yes
FTIP1	Lsat_1_v5_gn_5_164121	PLY61757	XP_023749600	5	302598135	302601225		Photoperiodism	Yes
LUX/PCL1	Lsat_1_v5_gn_5_169461	PLY89260	XP_023758820	5	311064452	311065761		Circadian Clock
FLX	Lsat_1_v5_gn_5_174501	PLY98380	XP_023764653	5	316887438	316888537		Vernalization
UGT87A2	Lsat_1_v5_gn_5_174540	PLY98408	XP_023764348	5	316932145	316933930		General
LATE	Lsat_1_v5_gn_5_179601	PLY93514	XP_023753186	5	325449647	325450207	qFLT5.3	Photoperiodism
FLK	Lsat_1_v5_gn_5_186541	PLY83439	XP_023766552	5	329781311	329785266	qFLT5.3	General
HTA9; HTA8; HTA11	Lsat_1_v5_gn_5_185180	PLY96690	XP_023766570	5	330922436	330923900	qFLT5.3	General
SDG7/ASSH3	Lsat_1_v5_gn_5_188121	PLY81446	XP_023769065	5	334835804	334837972	qFLT5.3	Vernalization
GID1A; GID1B; GID1C	Lsat_1_v5_gn_5_188620	PLY96499	XP_023744181	5	336453812	336455888	qFLT5.3	Hormones	Yes
AtNDX	Lsat_1_v5_gn_5_189721	PLY96512	XP_023744203	5	336595817	336601202	qFLT5.3	General
FCA	Lsat_1_v5_gn_6_261	PLY69820	XP_023738950	6	2639551	2647747		Ambient temperature; General
RCD1; SRO1	Lsat_1_v5_gn_6_3701	PLY69854	XP_023736213	6	3571742	3573287		General
FTIP1	Lsat_1_v5_gn_6_6340	PLY94386	XP_023752603	6	9159926	9162247	qBLT6.3	Photoperiodism
AHL22	Lsat_1_v5_gn_6_10180	PLY80556	XP_023770137	6	12548503	12549855	qBLT6.3; qBLT6.4	General
ELF3	Lsat_1_v5_gn_6_7561	PLY90075	XP_023757589	6	17204188	17212719	qBLT6.4	Circadian Clock; Photoperiodism
SPT16	Lsat_1_v5_gn_6_13361	PLY90092	XP_023757566	6	17703090	17707660	qBLT6.4	General
JMJ32/JMJD5	Lsat_1_v5_gn_6_15181	PLY94678	XP_023751667	6	20160673	20162748		General
SRR1	Lsat_1_v5_gn_6_15520	PLY99448	XP_023750976	6	20326497	20327348		Circadian Clock; Photoperiodism
NF-YB1/HAP3A	Lsat_1_v5_gn_6_29620	PLY65385	XP_023744952	6	41498675	41503298		Photoperiodism
TOE1/RAP2.7; TOE3	Lsat_1_v5_gn_6_29600	PLY65366	XP_023744963	6	41508775	41510706		Aging; Photoperiodism
RRP6L1; RRP6L2	Lsat_1_v5_gn_6_31721	PLY69523	XP_023739421	6	44613983	44617296		General
ESD7/TIL1/ABO4	Lsat_1_v5_gn_6_39380	PLY90544	XP_023756876	6	55178276	55190742		General
ESD7/TIL1/ABO4	Lsat_1_v5_gn_6_39840	PLY62728	XP_023748369	6	55263737	55275874		General
SIZ1	Lsat_1_v5_gn_6_46320	PLY76959	XP_023729790	6	63986416	63990709		General
SEF/SWC6	Lsat_1_v5_gn_6_47101	PLY76978	XP_023729787	6	64279561	64281624		General
NF-YA1/HAP2B	Lsat_1_v5_gn_6_47121	PLY76999	XP_023729786	6	64284288	64287695		Photoperiodism
JMJ30	Lsat_1_v5_gn_6_50061	PLY67443	XP_023742173	6	68649176	68653664		General
HUB2	Lsat_1_v5_gn_6_52501	PLY67424	XP_023742098	6	73067980	73073380		General
MED13/GCT/MAB2	Lsat_1_v5_gn_6_53100	PLY92230	XP_023754878	6	75697627	75705804		General
CIB2	Lsat_1_v5_gn_6_58420	PLY99633	XP_023736669	6	82093268	82095991		Photoperiodism	Yes
GA2ox4	Lsat_1_v5_gn_6_70461	PLY67580	XP_023741984	6	113716171	113721852		Hormones
TPS1	Lsat_1_v5_gn_6_77481	PLY88295	XP_023760116	6	126710889	126730977		Sugar
GA2/ATKS1	Lsat_1_v5_gn_6_79121	PLY99190	XP_023729144	6	129891173	129893302		Hormones
ESD6/HOS1	Lsat_1_v5_gn_6_93441	PLY74395	XP_023733104	6	154259353	154265371		Photoperiodism
CKB4; CKB3	Lsat_1_v5_gn_6_94800	PLY86152	XP_023762963	6	156795583	156797417		Circadian Clock
GI	Lsat_1_v5_gn_6_101520	PLY66563	XP_023743210	6	166134219	166139640	qBLT6.1; qFLT6.1	Hormones; Circadian Clock; Photoperiodism; General; Sugar	Yes	Chen et al., 2018b
PHP/CDC73	Lsat_1_v5_gn_6_103081	PLY76358	XP_023730546	6	170477401	170479054	qBLT6.1; qBLT6.5; qFLT6.1	Vernalization
SVP; AGL24	Lsat_1_v5_gn_6_105061	PLY95549	XP_023750479	6	173875647	173891561	qBLT6.1; qBLT6.5; qFLT6.1; qFLT6.3	Flowering time integrator; Flower development and meristem identity
AGL17; AGL16	Lsat_1_v5_gn_6_107221	PLY95553	XP_023750506	6	174941968	174966996	qBLT6.1; qBLT6.5; qFLT6.1; qFLT6.3	Photoperiodism; General
EFS/SDG8	Lsat_1_v5_gn_6_110300	PLY75406	XP_023731849	6	180149868	180157210	qBLT6.5; qFLT6.1; qFLT6.3	General
LRB1; LRB2/POB1	Lsat_1_v5_gn_7_1480	PLY64225	XP_023746506	7	2650069	2653645	qBLT7.4; qFLT7.3; qFLT7.5	Vernalization
BRM/CHR2	Lsat_1_v5_gn_7_4220	PLY92722	XP_023754248	7	4714463	4725974	qBLT7.4; qFLT7.3; qFLT7.5	General
SOC1/AGL20; XAL2/AGL14; AGL19	Lsat_1_v5_gn_7_6780	PLY85065	XP_023764340	7	7543199	7547078	qBLT7.4; qFLT7.3; qFLT7.5	Flowering time integrator; Flower development and meristem identity; Vernalization		Chen et al., 2018a, Chen et al., 2018b
GA20ox1; GA20ox2	Lsat_1_v5_gn_7_6160	PLY88557	XP_023759758	7	9032378	9033882	qBLT7.4; qFLT7.3; qFLT7.5	Hormones
COP1	Lsat_1_v5_gn_7_14480	PLY66920	XP_023742742	7	17830137	17835196	qFLT7.3; qFLT7.5	Photoperiodism	Yes
CPK33	Lsat_1_v5_gn_7_16021	PLY66952	XP_023742744	7	20400992	20404854	qFLT7.3; qFLT7.5	Photoperiodism
WRKY34/MSP3	Lsat_1_v5_gn_7_20821	PLY71540	XP_023736714	7	28567398	28568855	qFLT7.3; qFLT7.5	Vernalization
VOZ1	Lsat_1_v5_gn_7_21941	PLY71530	XP_023736722	7	30346371	30349078	qFLT7.3; qFLT7.5	Photoperiodism
TPS1	Lsat_1_v5_gn_7_26240	PLY74521	XP_023732859	7	35634620	35640115	qFLT7.3	Sugar
JMJ15/MEE27; JMJ14/PKDM7B/JMJ4	Lsat_1_v5_gn_7_27401	PLY74645	XP_023732820	7	36950809	36952098	qFLT7.3; qFLT7.4	General
CUL4	Lsat_1_v5_gn_7_28440	PLY74454	XP_023733035	7	38867510	38875529	qFLT7.3; qFLT7.4	General
PHYB; PHYD; PHYE	Lsat_1_v5_gn_7_31000	PLY89718	XP_023758126	7	42431698	42436721	qBLT7.3; qFLT7.3; qFLT7.4	Photoperiodism
PHYB; PHYC; PHYD; PHYE	Lsat_1_v5_gn_7_30980	PLY89720	XP_023758124	7	42452192	42458646	qBLT7.3; qFLT7.3; qFLT7.4	Photoperiodism	Yes
TFL2/LHP1	Lsat_1_v5_gn_7_34101	PLY96653	XP_023742482	7	45594417	45596408	qBLT7.3; qFLT7.3; qFLT7.4	General
VIP3/SKI8	Lsat_1_v5_gn_7_34720	PLY98925	XP_023756863	7	49597609	49598994	qBLT7.3; qFLT7.3; qFLT7.4	General
FVE/MSI4	Lsat_1_v5_gn_7_37060	PLY98955	XP_023757070	7	51035970	51039181	qBLT7.3; qFLT7.3; qFLT7.4	General
EFM	Lsat_1_v5_gn_7_42681	PLY72193	XP_023735960	7	59339361	59342153	qBLT7.3; qFLT7.3	Ambient temperature	Yes
FLX4/FLL4	Lsat_1_v5_gn_7_51040	PLY68167	XP_023741194	7	71244315	71246801	qBLT7.3; qFLT7.3	Vernalization
PGM1	Lsat_1_v5_gn_7_52361	PLY75418	XP_023742266	7	72137614	72139872	qBLT7.3; qFLT7.3	Sugar
VIL3/VEL2; VIL2/VEL1; VIN3	Lsat_1_v5_gn_7_53761	PLY84260	XP_023765536	7	76500132	76504052	qBLT7.3; qFLT7.3	Vernalization; General
LKP2; ZTL	Lsat_1_v5_gn_7_54981	PLY84255	XP_023765507	7	77172110	77176056	qBLT7.3; qFLT7.3	Circadian Clock; Photoperiodism
APL/WDY/FE	Lsat_1_v5_gn_7_69101	PLY97315	XP_023733714	7	106591242	106593252	qFLT7.3	Photoperiodism; Vernalization
RFI2	Lsat_1_v5_gn_7_72040	PLY62421	XP_023748775	7	116157439	116161895	qFLT7.3	Photoperiodism
HDA5	Lsat_1_v5_gn_7_76320	PLY84479	XP_023753888	7	128009518	128012747	qFLT7.3	General
MSI1	Lsat_1_v5_gn_7_77940	PLY69287	XP_023739697	7	131078018	131080724	qBLT7.2; qFLT7.3	General
GRP7/CCR2	Lsat_1_v5_gn_7_91261	PLY63462	XP_023747490	7	152578829	152579756	qFLT7.1; qFLT7.3	General	Yes
GRP7/CCR2	Lsat_1_v5_gn_7_91241	PLY63461	XP_023747492	7	152620615	152621712	qFLT7.1; qFLT7.3	General	Yes
CIB1	Lsat_1_v5_gn_7_91021	PLY63360	XP_023747479	7	152872037	152873835	qFLT7.1; qFLT7.3	Photoperiodism
EBS; SHL1/SHL	Lsat_1_v5_gn_7_91740	PLY80349	XP_023770429	7	154772350	154773913	qBLT7.1; qFLT7.1; qFLT7.3	Photoperiodism; General
EBS; SHL1/SHL	Lsat_1_v5_gn_7_92661	PLY85677	XP_023763552	7	158779156	158780984	qBLT7.1; qBLT7.5; qFLT7.1; qFLT7.3	Photoperiodism; General
HLP1	Lsat_1_v5_gn_7_97320	PLY94328	XP_023752145	7	165469953	165473218	qBLT7.1; qBLT7.5; qFLT7.1; qFLT7.3	General
COL9	Lsat_1_v5_gn_7_97240	PLY94339	XP_023752150	7	165505566	165509175	qBLT7.1; qBLT7.5; qFLT7.1; qFLT7.3	Photoperiodism
ADG1/APS1	Lsat_1_v5_gn_7_98980	PLY98317	XP_023766048	7	166884109	166888484	qBLT7.1; qBLT7.5; qFLT7.1; qFLT7.3	Sugar
GA2ox2; GA2ox1; GA2ox3	Lsat_1_v5_gn_7_100961	PLY98271	XP_023765702	7	169958764	169960498	qBLT7.1; qBLT7.5; qFLT7.1; qFLT7.3	Hormones		Fukuda et al., 2009
TPS1	Lsat_1_v5_gn_7_100120	PLY98247	XP_023765538	7	171257634	171262175	qBLT7.1; qBLT7.5; qFLT7.1; qFLT7.3	Sugar
SPA4; SPA3	Lsat_1_v5_gn_7_104161	PLY95810	XP_023750105	7	177031420	177035655	qBLT7.5; qFLT7.1	Photoperiodism
LDL2	Lsat_1_v5_gn_7_106320	PLY91025	XP_023756338	7	179136227	179139267	qBLT7.5	General
MYR2; MYR1	Lsat_1_v5_gn_7_106661	PLY99306	XP_023752608	7	179314229	179316178	qBLT7.5	Photoperiodism
FIE1/FIS3	Lsat_1_v5_gn_7_108381	PLY96246	XP_023747877	7	182582466	182585233	qBLT7.5	General
CPK33	Lsat_1_v5_gn_7_110021	PLY77112	XP_023729618	7	184083861	184088293	qBLT7.5	Photoperiodism
ABH1/CBP80	Lsat_1_v5_gn_7_110720	PLY71322	XP_023737017	7	185348762	185353587	qBLT7.5	General
WRKY34/MSP3	Lsat_1_v5_gn_7_115881	PLY71454	XP_023736797	7	190369415	190372156	qBLT7.5	Vernalization
SDG26/ASHH1	Lsat_1_v5_gn_8_521	PLY78931	XP_023772283	8	2630245	2634324		General
ATXR7/SDG25	Lsat_1_v5_gn_8_2261	PLY78916	XP_023772297	8	3153162	3160205		General
PRR9; PRR5	Lsat_1_v5_gn_8_4341	PLY92142	XP_023754941	8	5419798	5422579		Circadian Clock
ATC; TFL1; BFT	Lsat_1_v5_gn_8_7181	PLY98708	XP_023760145	8	8858485	8859327		Photoperiodism; Flower development and meristem identity; General
GA20ox1; GA20ox2	Lsat_1_v5_gn_8_7780	PLY91675	XP_023755569	8	11556340	11558204		Hormones		Fukuda et al., 2009
EMF2/CYR1	Lsat_1_v5_gn_8_9821	PLY90238	XP_023757335	8	14029166	14035070		General
ELF4	Lsat_1_v5_gn_8_12161	PLY79883	XP_023771066	8	17370944	17371348		Circadian Clock; Photoperiodism
FLD/RSI1	Lsat_1_v5_gn_8_20820	PLY84818	XP_023764694	8	24103852	24107011		General
SIZ1	Lsat_1_v5_gn_8_20081	PLY77199	XP_023729536	8	26022963	26029390		General
PRR7; PRR3	Lsat_1_v5_gn_8_21260	PLY77161	XP_023729548	8	26657340	26661520		Circadian Clock
CPK33	Lsat_1_v5_gn_8_29361	PLY83975	XP_023765841	8	36851913	36857010		Photoperiodism
GA2ox8	Lsat_1_v5_gn_8_33021	PLY98021	XP_023769880	8	42851300	42853998		Hormones
AP1; FUL/AGL8	Lsat_1_v5_gn_8_35580	PLY91389	XP_023764283	8	47768569	47772081		Flower development and meristem identity; Flowering time integrator		Chen et al., 2018b, Fukuda et al., 2017
CIB5	Lsat_1_v5_gn_8_36721	PLY62734	XP_023748336	8	48697741	48700911		Photoperiodism	Yes
TEM1/EDF1; TEM2/RAV2	Lsat_1_v5_gn_8_38520	PLY94738	XP_023751602	8	51662659	51664068		Photoperiodism; Ambient temperature
GAI/RGA2; RGL1; RGA1; RGL2	Lsat_1_v5_gn_8_44501	PLY73974	XP_023733606	8	62224958	62227375		Hormones
UBC1; UBC2	Lsat_1_v5_gn_8_54200	PLY63101	XP_023747917	8	75379639	75382062	qBLT8.3; qFLT8.3	General
LD	Lsat_1_v5_gn_8_54500	PLY63061	XP_023747839	8	76182394	76189800	qBLT8.3; qFLT8.3	General		Fukuda et al., 2017
AtNDX	Lsat_1_v5_gn_8_55721	PLY61773	XP_023749574	8	76942712	76946461	qBLT8.3; qFLT8.3	General
ATPRMT10	Lsat_1_v5_gn_8_57261	PLY90051	XP_023757626	8	82054680	82057706		General
TPL	Lsat_1_v5_gn_8_62341	PLY76394	XP_023730522	8	84379712	84387131		Aging; Photoperiodism
COL5	Lsat_1_v5_gn_8_66520	PLY64073	XP_023746649	8	94407206	94408570		Photoperiodism
LKP2; ZTL	Lsat_1_v5_gn_8_68061	PLY87525	XP_023761145	8	97037613	97040591		Circadian Clock; Photoperiodism	Yes
AGL17; AGL16	Lsat_1_v5_gn_8_68360	PLY92971	XP_023750514	8	98600633	98601150		Photoperiodism; General
DCL3	Lsat_1_v5_gn_8_70401	PLY65301	XP_023745016	8	103957748	103965854		General
DCL3	Lsat_1_v5_gn_8_70500	PLY65313	XP_023744995	8	104093906	104104419		General
LUX/PCL1	Lsat_1_v5_gn_8_72921	PLY74840	XP_023732562	8	106757381	106759248		Circadian Clock
PUB13	Lsat_1_v5_gn_8_76040	PLY62621	XP_023748511	8	108788500	108792255		General
FTIP1	Lsat_1_v5_gn_8_75640	PLY93953	XP_023752603	8	110782014	110785446		Photoperiodism
FTIP1	Lsat_1_v5_gn_8_79201	PLY72026	XP_023736124	8	114992831	114995558	qFLT8.4	Photoperiodism
PUB12	Lsat_1_v5_gn_8_92120	PLY64938	XP_023745543	8	132990941	132991858	qBLT8.1; qFLT8.4	General
HTA9; HTA8; HTA11	Lsat_1_v5_gn_8_94420	PLY96690	XP_023766570	8	136061102	136062884	qBLT8.1; qFLT8.4	General
VIL1/VRN5	Lsat_1_v5_gn_8_93421	PLY95267	XP_023750868	8	136692004	136696778	qBLT8.1; qFLT8.4	Vernalization
SUF4	Lsat_1_v5_gn_8_106840	PLY64968	XP_023745469	8	160584426	160589054	qBLT8.1	Vernalization
ARP4	Lsat_1_v5_gn_8_109740	PLY70745	XP_023737770	8	166732417	166737506		General
CPK6	Lsat_1_v5_gn_8_120901	PLY63025	XP_023747991	8	184729225	184732795		Photoperiodism
FIO1	Lsat_1_v5_gn_8_124961	PLY95456	XP_023750631	8	193329945	193332552		Circadian Clock
YAF9A/TAF14B/GAS41	Lsat_1_v5_gn_8_127401	PLY91926	XP_023755279	8	197794172	197799174		General
BBX19	Lsat_1_v5_gn_8_128741	PLY91939	XP_023755231	8	201305671	201308823		Photoperiodism
SPL4; SPL3; SPL5	Lsat_1_v5_gn_8_134640	PLY81637	XP_023768847	8	219662785	219664794		Aging; Photoperiodism; Hormones		Huo et al., 2016
OTS2; OTS1/ULP1D	Lsat_1_v5_gn_8_157321	PLY74816	XP_023728809	8	274429256	274436588		General
MBD9	Lsat_1_v5_gn_8_157680	PLY84167	XP_023771165	8	275855000	275865068		General
GID1A; GID1B; GID1C	Lsat_1_v5_gn_9_161	PLY96499	XP_023738471	9	583663	586090		Hormones
HULK2; HULK3	Lsat_1_v5_gn_9_4320	PLY71684	XP_023738376	9	1194052	1202926		General
GA1	Lsat_1_v5_gn_9_3541	PLY99190	XP_023738454	9	1922590	1928072		Hormones
WDR5A	Lsat_1_v5_gn_9_3501	PLY94554	XP_023738383	9	1949464	1950680		Vernalization	Yes
FLK	Lsat_1_v5_gn_9_9601	PLY83439	XP_023733389	9	10988099	10990790	qFLT9.1	General
EBS; SHL1/SHL	Lsat_1_v5_gn_9_11060	PLY69942	XP_023733431	9	14101659	14105509		Photoperiodism; General
FLX	Lsat_1_v5_gn_9_18420	PLY98380	XP_023728780	9	19915371	19917732		Vernalization
LUX/PCL1	Lsat_1_v5_gn_9_24661	PLY64389	XP_023759032	9	28189556	28191448	qFLT9.3	Circadian Clock	Yes
SPL9; SPL15	Lsat_1_v5_gn_9_28021	PLY63143	XP_023730942	9	30324971	30328264	qFLT9.3	Aging		Huo et al., 2016
FBH3/AKS1/BHLH122; FBH4/AKS3	Lsat_1_v5_gn_9_28321	PLY90088	XP_023730920	9	31030739	31041184	qFLT9.3	Photoperiodism
AGL18	Lsat_1_v5_gn_9_31261	PLY64099	XP_023731673	9	33108354	33111799		Photoperiodism
GI	Lsat_1_v5_gn_9_42181	PLY98431	XP_023770851	9	45687339	45693266	qBLT9.1; qFLT9.2	Hormones; Circadian Clock; Photoperiodism; General; Sugar		Chen et al., 2018b
FPF1	Lsat_1_v5_gn_9_43641	PLY90762	XP_023772665	9	48090652	48091446	qFLT9.2	Hormones
CRY1	Lsat_1_v5_gn_9_41700	PLY87741	XP_023772596	9	49431124	49436537	qFLT9.2	Photoperiodism
GA20ox1; GA20ox2	Lsat_1_v5_gn_9_53021	PLY91675	XP_023753332	9	61207227	61209154		Hormones		Fukuda et al., 2009
PGM1	Lsat_1_v5_gn_9_52960	PLY67336	XP_023753333	9	61554678	61562201		Sugar
RUP2/EFO2	Lsat_1_v5_gn_9_55081	PLY73167	XP_023753372	9	63962005	63963469		Photoperiodism	Yes
NF-YB1/HAP3A	Lsat_1_v5_gn_9_67940	PLY68914	XP_023747156	9	85923159	85924830		Photoperiodism
PGI1	Lsat_1_v5_gn_9_74041	PLY72051	XP_023764884	9	103227598	103232069		Sugar	Yes
LNK1	Lsat_1_v5_gn_9_80501	PLY74760	XP_023751133	9	119103054	119105673		Circadian Clock
PHYA; PHYC	Lsat_1_v5_gn_9_83701	PLY79546	XP_023748176	9	129806178	129810352		Photoperiodism
CPK33	Lsat_1_v5_gn_9_94340	PLY92939	XP_023764254	9	146828384	146832278		Photoperiodism
SPA4; SPA3	Lsat_1_v5_gn_9_98081	PLY95810	XP_023767524	9	154112929	154117479		Photoperiodism
TPS1	Lsat_1_v5_gn_9_101701	PLY98247	XP_023756525	9	161211493	161230655		Sugar
GA2ox2; GA2ox1; GA2ox3	Lsat_1_v5_gn_9_101040	PLY98271	XP_023756516	9	162434916	162436780		Hormones
HDA5	Lsat_1_v5_gn_0_6440	PLY87287	XP_023772392	9	163958431	163961765		General
COL9	Lsat_1_v5_gn_9_102721	PLY70527	XP_023741721	9	166152310	166154728		Photoperiodism
HLP1	Lsat_1_v5_gn_9_102521	PLY94328	XP_023741713	9	166396085	166398618		General
EBS; SHL1/SHL	Lsat_1_v5_gn_9_106641	PLY85677	XP_023772475	9	172692209	172693928		Photoperiodism; General
CSTF77	Lsat_1_v5_gn_9_108940	PLY80577	XP_023769640	9	177606542	177610925		General
LDL1	Lsat_1_v5_gn_9_116880	PLY83278	XP_023750685	9	189386204	189388548		General
LNK1	Lsat_1_v5_gn_9_117361	PLY95034	XP_023750672	9	190153037	190155327	qFLT9.4	Circadian Clock
MSI1	Lsat_1_v5_gn_9_118141	PLY69287	XP_023770617	9	191790618	191793293	qFLT9.4	General
